# Supplementary material for: Small RNA sequencing reveals metastasis-related microRNAs in lung adenocarcinoma
Source: Oncotarget. 2017 Mar 7;8(16):27047–61. doi: 10.18632/oncotarget.15968 (PMC5432317; doi:10.18632/oncotarget.15968)
Supplement: Supplementary file 2 [file oncotarget-08-27047-s002.xlsx]

## Sheet: Supplementary Table S1
No.	miRNA	Total mean	LAC without Metastases		LAC with Metastases		Brain Metastases		LAC without metastases vs. LAC with metastases	LAC with metastases vs. Brain metastases
			Mean (n = 8)	SEM	Mean (n = 8)	SEM	Mean (n = 8)	SEM	p-value (t-test)	p-value (t-test)
1	hsa-miR-21-5p	103187	91745.1	15637.2	102795	13740.4	115021	18719.5	0.60385	0.492778
2	hsa-miR-10a-5p	90108.4	89100.5	25524	97928.7	24253.5	83296	42613.2	0.805664	0.477626
3	hsa-miR-143-3p	85135.2	94128.7	11058.9	96796.9	15840.4	64479.9	15070.9	0.892116	0.185339
4	hsa-miR-181a-5p	61825.1	63563.5	6123.23	58155	8285.7	63756.9	9174.37	0.607831	0.560655
5	hsa-miR-26a-5p	57770.5	66629.9	5722.82	60856.2	3268.05	45825.5	5233.49	0.395756	0.0397666
6	hsa-miR-92a-3p	50781.7	59238.1	13784.3	46829.6	10663.5	46277.4	6987.55	0.488158	0.95919
7	hsa-miR-22-3p	40298.6	35313.2	3838.56	43029.4	4062.75	42553.2	7296.2	0.189069	0.944346
8	hsa-miR-27b-3p	39902.3	40565.2	1717.91	45211.9	6289.36	33930	5397.12	0.487736	0.0222518
9	hsa-miR-148a-3p	34873.2	26850.7	3870.32	36044.1	7172.62	41724.7	15866.1	0.278285	0.628629
10	hsa-let-7f-5p	26021.2	24701.6	956.987	25976.5	1952.12	27385.6	2676.01	0.56693	0.51242
11	hsa-let-7a-5p	25224.3	25341.2	1924.92	24614.7	2419.44	25717.1	1852	0.817628	0.668533
12	hsa-miR-182-5p	21628.9	14684.8	2047.38	18119.7	3758.94	32082.2	5336.87	0.435683	0.00282455
13	hsa-miR-191-5p	18894.4	18457.2	1673.13	15404.1	1385.25	22821.9	2865.58	0.181655	0.0150953
14	hsa-let-7i-5p	17292.3	19214	1953.27	17999.2	1579.18	14663.6	1619.53	0.636136	0.00119629
15	hsa-miR-10b-5p	16688.8	10195.2	1825.55	24564.2	6964.86	15307	4573	0.0658078	0.0706516
16	hsa-miR-16-5p	16183	16161.4	912.955	12909.4	914.179	19478.1	1873.67	0.024639	0.00209771
17	hsa-miR-141-3p	15457.4	11465.8	1110.97	15727.6	3770.28	19179	5211.75	0.29656	0.168664
18	hsa-miR-375	12288.7	4146.44	536.858	7997.84	2216.55	24721.8	12590	0.113408	0.209419
19	hsa-miR-126-5p	10391.3	12971.1	2224.89	10178.3	1073.71	8024.51	1587.98	0.277266	0.250846
20	hsa-let-7b-5p	8288.62	7557.4	797.408	7686.67	737.301	9621.79	921.842	0.906943	0.163407
21	hsa-miR-92b-3p	7448.15	5841.79	1110.64	6031.63	1507.39	10471	2230.74	0.920679	0.018134
22	hsa-miR-125a-5p	7319.3	9401.39	2024.43	7320.12	490.257	5236.4	885.013	0.334659	0.0432325
23	hsa-miR-103a-3p	7245.88	7250.69	346.819	7032.69	896.385	7454.27	911.415	0.823846	0.642792
24	hsa-miR-486-5p	7130.96	10142.7	4025.33	6033.73	1764.69	5216.43	1086.19	0.365692	0.741967
25	hsa-miR-21-3p	6320.44	5312.96	953.063	5471.58	643.353	8176.8	1800.48	0.892249	0.109532
26	hsa-miR-25-3p	6183.15	6436.7	708.945	5190.75	373.983	6922	901.501	0.142387	0.0302055
27	hsa-miR-28-3p	6159.08	6077.57	621.231	6715	705.896	5684.67	1282.99	0.508896	0.204175
28	hsa-miR-99b-5p	6116.7	7164.75	1100.13	6301.21	713.469	4884.12	945.569	0.520856	0.141746
29	hsa-miR-100-5p	5907.67	11290.6	3983.29	3342.33	261.639	3090.05	907.312	0.0663525	0.763856
30	hsa-let-7g-5p	5649.04	6057.58	393.134	5619.04	403.159	5270.49	521.286	0.449069	0.214059
31	hsa-miR-30d-5p	5325.17	5391.88	949.838	5243.53	669.261	5340.09	1537.48	0.900225	0.950563
32	hsa-miR-27a-3p	5222.61	5227.86	466.986	5657.42	713.035	4782.56	866.636	0.622121	0.0677526
33	hsa-miR-30a-5p	5008.94	7576.24	1606.46	5008.79	966.758	2441.79	414.276	0.192452	0.0562761
34	hsa-miR-186-5p	5002.44	5627.21	398.532	5118.12	616.468	4261.99	944.357	0.499331	0.164717
35	hsa-miR-29a-3p	4705.34	5319.04	521.717	4200.79	285.573	4596.18	796.607	0.0810537	0.56802
36	hsa-miR-151a-3p	4673.59	4248.02	401.692	4455.11	359.872	5317.65	854.381	0.706759	0.25406
37	hsa-miR-181b-5p	4342.64	4210.03	511.492	3871.99	599.23	4945.91	769.481	0.674404	0.201458
38	hsa-miR-451a	4078.21	5046.36	1771.39	3531.9	1186.5	3656.37	825.552	0.489162	0.941979
39	hsa-miR-200c-3p	3947.35	2875.4	528.19	3347.31	732.752	5619.34	731.991	0.609536	0.0699611
40	hsa-miR-19b-3p	3921.22	4998.44	1138.77	3312.52	947.75	3452.71	723.641	0.274247	0.742679
41	hsa-miR-126-3p	3863.59	5047.03	1163.5	4122.98	527.291	2420.77	313.287	0.48136	0.0216142
42	hsa-miR-145-5p	3807.65	5589.07	1254.39	4440.59	476.964	1393.29	306.1	0.406523	0.0012666
43	hsa-miR-221-3p	3720.3	4693.03	1054.72	3465.51	830.94	3002.36	872.631	0.376084	0.435021
44	hsa-miR-151a-5p	3498.56	2937.12	210.462	3430.92	292.478	4127.63	643.733	0.192128	0.12439
45	hsa-miR-30b-5p	3187.11	3175.21	401.552	2823.73	245.907	3562.39	593.583	0.46774	0.250878
46	hsa-miR-199a-3p	2912.26	3988.21	666.098	3653.98	395.656	1094.6	277.862	0.672745	0.000949275
47	hsa-miR-199b-3p	2858.3	4018.82	698.77	3611.87	408.269	944.205	219.383	0.622894	0.000413955
48	hsa-miR-378a-3p	2824.36	2861.76	325.798	3042.5	452.9	2568.83	539.116	0.750754	0.413086
49	hsa-miR-125b-5p	2763.18	3566.54	694.124	2280.47	110.265	2442.54	584.994	0.0886441	0.804409
50	hsa-miR-26b-5p	2731.02	2852.84	225.676	2870.91	345.109	2469.31	269.996	0.965678	0.0143125
51	hsa-miR-98-5p	2711.65	2160.24	208.972	2513.59	240.134	3461.13	502.236	0.285697	0.13947
52	hsa-miR-93-5p	2502.93	2373.49	315.734	1873.03	192.438	3262.27	456.39	0.197359	0.00918205
53	hsa-miR-127-3p	2392.62	2461.1	517.995	2160.84	334.979	2555.91	438.473	0.633971	0.429361
54	hsa-miR-142-5p	2335.55	3441.88	824.824	2323.09	456.14	1241.66	346.942	0.254985	0.106607
55	hsa-let-7c-5p	2216.41	1950.2	242.747	1861.81	262.69	2837.23	384.821	0.808397	0.0232727
56	hsa-miR-423-3p	2184.14	1770.33	203.48	2115.8	231.376	2666.3	483.726	0.281065	0.136016
57	hsa-miR-150-5p	2080.61	3137.25	474.566	2438.79	569.015	665.785	196.863	0.36184	0.00848281
58	hsa-miR-24-3p	1830.04	1569.71	143.82	1862.77	251.038	2057.64	427.297	0.328266	0.448302
59	hsa-miR-4454	1750.38	1243.42	191.931	1808.4	315.886	2199.33	350.898	0.148653	0.366232
60	hsa-let-7e-5p	1741.88	1335.96	115.562	1941.94	208.639	1947.75	408.059	0.023535	0.982641
61	hsa-miR-101-3p	1737.41	2612.24	220.986	1578.8	159.304	1021.18	222.716	0.00197582	0.0285604
62	hsa-miR-199a-5p	1564.4	2250.9	365.346	1998.41	135.211	443.87	120.01	0.527382	5.67417e-05
63	hsa-miR-205-5p	1550.57	940.86	482.277	1549.24	927.816	2161.62	1375.58	0.569949	0.332537
64	hsa-miR-130a-3p	1548.47	1991.65	244.568	1308.83	106.848	1344.94	371.587	0.0227413	0.921315
65	hsa-miR-203a	1541.63	1155.11	200.33	1293.26	368.694	2176.51	808.818	0.746855	0.151585
66	hsa-miR-192-5p	1526.19	1045.41	113.027	1537.83	359.373	1995.32	766.865	0.212248	0.511699
67	hsa-miR-23a-3p	1516.97	1524.86	114.31	1723.67	124.18	1302.37	234.195	0.258471	0.0261296
68	hsa-miR-373-3p	1505.82	2185.15	1577.75	380.741	379.745	1951.57	1946.95	0.284908	0.349574
69	hsa-miR-148b-3p	1467.12	1234.21	133.835	1255.13	84.1153	1912.03	314.489	0.89658	0.0542357
70	hsa-miR-34c-5p	1444.91	2996.4	1478.01	1059.4	525.18	278.939	84.8889	0.237193	0.206684
71	hsa-miR-320a	1373.45	1403.69	71.9352	1460.48	129.138	1256.18	185.8	0.706599	0.199293
72	hsa-miR-29c-3p	1359.39	1639.79	202.171	1491.41	91.5733	946.978	156.117	0.514653	0.00134582
73	hsa-let-7d-5p	1316.74	1251.05	66.4783	1339.1	132.049	1360.06	166.868	0.560973	0.879131
74	hsa-miR-372-3p	1307.49	1922.36	1469.94	307.836	307.836	1692.26	1691.83	0.300537	0.350476
75	hsa-miR-429	1265.35	1027.7	231.926	1199.2	200.312	1569.17	295.938	0.584578	0.0550558
76	hsa-miR-532-5p	1258.38	1006.36	127.67	1693.21	722.523	1075.56	235.387	0.365078	0.283068
77	hsa-miR-181c-5p	1229.89	957.642	135.07	1254.13	239.043	1477.89	305.485	0.298457	0.259297
78	hsa-miR-183-5p	1218.77	889.173	127.731	1107.68	253.718	1659.46	248.514	0.454539	0.0350861
79	hsa-miR-210-3p	1173.68	689.399	116.368	1128.06	62.7194	1703.59	293.774	0.00507374	0.123424
80	hsa-miR-340-5p	1170.4	959.121	110.186	989.028	88.9658	1563.06	115.637	0.83579	0.00503615
81	hsa-miR-371a-5p	1160.63	1494.02	1084.52	358.936	358.936	1628.92	1626.93	0.33727	0.34991
82	hsa-miR-199b-5p	1088.18	1689.87	229.89	1328.25	136.66	246.41	47.974	0.197764	0.000258424
83	hsa-miR-155-5p	1082.95	1451.29	194.056	1247.77	280.856	549.785	117.485	0.560579	0.0149678
84	hsa-miR-107	1072.51	1115.9	94.9117	897.01	120.721	1204.61	119.201	0.175955	0.0166147
85	hsa-miR-15a-5p	1066.62	1138.14	91.2134	847.427	61.9774	1214.28	151.297	0.0195474	0.039446
86	hsa-miR-423-5p	964.483	817.762	93.3536	959.721	81.7089	1115.97	192.427	0.271703	0.361356
87	hsa-miR-200a-3p	942.559	648.671	132.593	958.733	282.891	1220.27	326.503	0.337827	0.22989
88	hsa-miR-23b-3p	898.665	952.275	68.7697	988.05	94.1545	755.669	180.256	0.763484	0.155988
89	hsa-miR-30e-3p	857.676	831.604	61.427	848.725	109.278	892.7	190.263	0.893308	0.805232
90	hsa-miR-20a-5p	850.698	987.74	345.619	622.459	166.897	941.896	153.027	0.357376	0.0620569
91	hsa-miR-30c-5p	848.629	881.327	95.1577	810.652	64.0998	853.908	129.027	0.547781	0.794517
92	hsa-miR-146a-5p	848.275	869.983	115.991	651.017	161.029	1023.83	570.573	0.288477	0.414104
93	hsa-miR-660-5p	829.848	675.989	89.8683	1145.43	493.723	668.121	149.028	0.365408	0.283645
94	hsa-miR-342-3p	792.79	1100.31	74.6523	805.973	91.9002	472.092	71.25	0.026168	0.00127898
95	hsa-miR-9-5p	790.989	952.225	647.162	148.44	63.7573	1272.3	450.961	0.236785	0.0258088
96	hsa-miR-301a-3p	751.089	656.829	120.166	683.959	86.1659	912.479	214.403	0.857051	0.247906
97	hsa-miR-345-5p	739.72	431.254	53.1267	656.792	127.112	1131.12	234.698	0.123885	0.00919246
98	hsa-miR-30a-3p	730.852	1245.48	297.819	575.799	120.477	371.274	68.1887	0.0559096	0.143461
99	hsa-miR-30e-5p	724.332	763.239	67.5648	762.477	76.7894	647.28	86.2905	0.994165	0.169495
100	hsa-miR-449c-5p	709.186	384.182	209.951	412.036	255.7	1331.34	991.028	0.934097	0.255141
101	hsa-miR-19a-3p	699.253	923.731	244.331	640.17	171.082	533.859	84.4322	0.357892	0.419635
102	hsa-miR-449a	683.603	226.387	116.366	390.235	267.375	1434.19	955.519	0.583072	0.176365
103	hsa-miR-769-5p	678.86	709.82	45.0408	541.111	51.4755	785.65	193.16	0.0271646	0.206381
104	hsa-miR-28-5p	658.263	608.722	77.8298	692.949	81.7934	673.117	104.607	0.468014	0.739277
105	hsa-miR-181a-3p	618.32	554.461	54.9458	595.223	91.9515	705.275	132.832	0.709259	0.392043
106	hsa-miR-99a-5p	591.406	674.219	118.579	464.171	72.3661	635.827	89.8753	0.152764	0.0463549
107	hsa-miR-197-3p	586.909	497.931	86.3731	572.439	85.3723	690.358	180.088	0.549374	0.462241
108	hsa-miR-574-3p	585.578	465.899	68.227	592.534	58.8017	698.302	122.936	0.181542	0.458095
109	hsa-miR-17-5p	584.705	702.574	236.035	433.258	109.449	618.284	88.1591	0.318158	0.0745168
110	hsa-miR-331-3p	578.275	442.726	107.044	476.133	90.441	815.966	253.375	0.815033	0.0790856
111	hsa-miR-941	556.229	339.825	42.3599	615.331	134.485	713.531	195.854	0.070981	0.251908
112	hsa-miR-142-3p	552.891	812.964	155.464	554.462	121.412	291.246	77.5425	0.211124	0.0946638
113	hsa-miR-34a-5p	549.257	449.872	85.1296	449.506	69.1426	748.392	132.166	0.997385	0.0158657
114	hsa-miR-200b-3p	540.687	527.122	141.861	471.355	86.5003	623.583	98.255	0.742123	0.0698159
115	hsa-miR-29b-3p	536.837	581.908	78.5628	434.512	34.1569	594.09	95.7702	0.107345	0.0450246
116	hsa-miR-424-5p	536.002	365.448	141.578	404.337	113.653	838.221	374.2	0.83348	0.315834
117	hsa-miR-181a-2-3p	515.699	570.026	79.1247	474.047	93.9242	503.025	100.066	0.447511	0.788669
118	hsa-miR-223-3p	501.823	605.083	137.042	441.265	71.8128	459.122	111.591	0.307611	0.882992
119	hsa-miR-484	500.207	460.649	43.1952	541.371	66.4829	498.602	93.7705	0.325884	0.634986
120	hsa-miR-1307-5p	477.178	350.233	55.7756	421.011	52.0426	660.288	147.916	0.369222	0.211841
121	hsa-miR-146b-5p	473.891	418.26	76.7539	358.887	92.1532	644.525	269.34	0.628235	0.175601
122	hsa-miR-4286	471.478	412.774	60.6297	491.382	64.8339	510.277	50.6274	0.390811	0.838805
123	hsa-miR-425-5p	452.249	307.398	47.3309	320.681	46.2079	728.669	203.009	0.843728	0.0792543
124	hsa-miR-140-3p	448.341	497.266	61.6939	496.803	50.4472	350.954	50.4833	0.995445	0.135839
125	hsa-miR-193b-3p	417.713	311.957	57.1852	481.871	104.408	459.313	84.7869	0.175407	0.833882
126	hsa-miR-361-3p	416.306	447.73	24.3173	409.985	46.5525	391.203	167.86	0.484175	0.904004
127	hsa-miR-181d-5p	414.813	328.304	66.6545	451.891	89.84	464.245	54.5953	0.287884	0.881987
128	hsa-miR-15b-5p	403.616	429.867	55.4801	323.364	36.6554	457.616	81.9008	0.131549	0.163716
129	hsa-miR-128-3p	385.566	240.826	17.5859	312.511	37.3413	603.362	107.731	0.104367	0.00584445
130	hsa-miR-146b-3p	381.149	404.873	87.1827	432.026	98.3493	306.547	103.777	0.839297	0.198661
131	hsa-miR-106b-3p	379.55	395.542	38.982	334.53	28.7523	408.579	75.9185	0.228421	0.252549
132	hsa-miR-374b-5p	375.798	364.401	27.3645	388.079	36.5591	374.914	58.332	0.612215	0.852418
133	hsa-miR-148a-5p	371.142	236.017	28.448	347.618	83.9014	529.79	204.459	0.228373	0.240752
134	hsa-miR-338-3p	352.476	290.076	97.8618	190.583	33.1737	576.77	141.609	0.351963	0.0433626
135	hsa-miR-361-5p	345.309	380.003	28.8042	278.863	29.252	377.06	53.0001	0.0273175	0.0470141
136	hsa-miR-195-5p	327.544	418.664	46.8183	340.755	26.0473	223.212	46.7854	0.167949	0.0962429
137	hsa-miR-1307-3p	324.698	270.234	60.0743	270.161	23.598	433.7	90.9066	0.99912	0.0897706
138	hsa-miR-222-3p	323.204	379.503	86.6806	319.735	78.9731	270.375	98.9855	0.618204	0.262757
139	hsa-miR-335-5p	313.982	315.885	38.4567	233.877	21.8219	392.185	39.0088	0.08482	0.00184487
140	hsa-miR-138-5p	310.965	251.273	108.79	275.898	126.627	405.724	211.573	0.884832	0.244159
141	hsa-miR-497-5p	306.939	411.743	46.8516	332.329	32.6277	176.745	49.4988	0.185955	0.000425359
142	hsa-miR-106b-5p	305.162	292.897	40.3101	234.135	18.8712	388.455	49.7935	0.207933	0.00822432
143	hsa-let-7d-3p	301.585	277.871	22.8661	325.801	34.3693	301.082	52.7711	0.265031	0.6687
144	hsa-miR-149-5p	286.697	154.674	22.3688	185.854	63.999	519.564	250.372	0.652634	0.135936
145	hsa-miR-130b-3p	285.668	256.026	67.2035	237.652	45.3169	363.325	74.976	0.823951	0.0301948
146	hsa-miR-335-3p	279.418	287.807	60.7871	198.476	33.3068	351.971	70.4645	0.218363	0.0677607
147	hsa-miR-34b-5p	278.124	608.618	281.575	186.358	85.1549	39.3955	13.6793	0.173129	0.140563
148	hsa-miR-339-5p	263.199	247.132	55.573	194.581	33.3615	347.884	61.2562	0.431074	0.00842336
149	hsa-miR-454-3p	255.357	215.917	21.6688	238.592	35.0454	311.563	60.7867	0.590765	0.0929458
150	hsa-miR-744-5p	241.766	234.97	20.118	248.361	39.2252	241.966	30.8502	0.765779	0.890592
151	hsa-miR-449b-5p	233.471	95.1894	64.5983	206.784	137.177	398.439	260.416	0.47389	0.238269
152	hsa-miR-652-3p	233.187	201.267	22.219	235.521	43.2297	262.773	62.9466	0.492533	0.574671
153	hsa-miR-196a-5p	226.213	56.1967	31.6289	206.048	104.613	416.394	217.917	0.191911	0.125172
154	hsa-miR-421	225.699	200.758	42.1235	225.452	40.1787	250.887	45.8745	0.677872	0.569264
155	hsa-miR-1275	225.464	182.553	21.932	202.037	33.3964	291.801	84.7698	0.633344	0.351314
156	hsa-miR-141-5p	221.689	148.148	25.223	169.976	16.7452	346.943	58.7816	0.482788	0.00931617
157	hsa-miR-363-3p	201.244	70.4444	10.1073	175.332	63.9151	357.956	167.256	0.127337	0.154016
158	hsa-miR-338-5p	188.254	146.533	58.4266	95.2584	12.9927	322.971	142.817	0.406059	0.175076
159	hsa-miR-374a-5p	182.875	194.49	30.4959	178.898	15.5503	175.236	11.0505	0.655733	0.859062
160	hsa-miR-96-5p	171.258	162.574	37.3173	118.99	33.2729	232.211	36.4471	0.398055	0.00303922
161	hsa-miR-339-3p	165.615	119.926	16.542	153.375	24.5327	223.544	40.5209	0.277289	0.0371653
162	hsa-miR-214-3p	165.12	202.605	38.5667	210.678	22.1931	82.0768	25.4845	0.858618	0.0102956
163	hsa-miR-374a-3p	162.38	166.984	34.5016	123.148	25.3908	197.01	46.8488	0.32352	0.165191
164	hsa-miR-664a-3p	161.617	148.446	28.7104	154.267	27.4293	182.139	34.3648	0.885532	0.532277
165	hsa-miR-144-3p	159.217	201.409	67.6753	113.909	37.6981	162.333	71.2753	0.277663	0.569922
166	hsa-miR-574-5p	155.628	129.458	32.8755	147.219	23.864	190.206	30.8862	0.668625	0.196166
167	hsa-miR-328-3p	142.913	117.997	20.59	172.639	30.8643	138.103	36.4904	0.162935	0.188473
168	hsa-miR-708-5p	141.014	111.29	25.3538	178.793	45.7256	132.959	54.7082	0.217589	0.161956
169	hsa-miR-18a-5p	139.376	143.248	25.2403	105.693	27.5588	169.188	28.978	0.33199	0.170424
170	hsa-miR-135b-5p	135.29	105.208	26.7153	118.677	26.6925	181.984	64.6527	0.72668	0.253668
171	hsa-miR-204-5p	133.448	59.8393	13.5523	73.7585	19.1745	266.746	147.9	0.562767	0.252551
172	hsa-miR-381-3p	133.234	116.608	31.1992	105.44	17.0722	177.654	32.8285	0.758141	0.0586816
173	hsa-miR-409-3p	130.318	104.558	19.7151	100.878	19.6139	185.518	32.7777	0.896608	0.0524877
174	hsa-miR-7704	127.651	167.181	48.0022	109.844	19.3222	105.928	31.1711	0.286509	0.910245
175	hsa-miR-193a-3p	123.283	86.7767	15.4858	134.591	18.6899	148.481	47.826	0.0689584	0.726874
176	hsa-miR-500a-3p	122.067	93.4606	13.9319	182.936	82.1974	89.8028	23.4038	0.301314	0.166883
177	hsa-miR-132-3p	121.097	126.351	13.1997	126.756	10.9775	110.185	17.8928	0.98151	0.454625
178	hsa-miR-22-5p	115.528	105.071	24.9282	93.4392	8.03895	148.075	31.7181	0.663763	0.160983
179	hsa-miR-455-5p	115.073	124.215	22.4792	132.765	16.6472	88.2396	27.6281	0.764365	0.138135
180	hsa-miR-145-3p	114.942	163.841	34.0581	122.633	17.6078	58.3511	11.406	0.300651	0.0154938
181	hsa-let-7b-3p	111.582	117.466	9.36674	105.223	16.6066	112.057	9.7075	0.531141	0.760946
182	hsa-miR-501-3p	110.343	101.743	19.413	158.191	56.1737	71.0936	20.0607	0.358341	0.0713286
183	hsa-let-7i-3p	109.933	116.288	16.6249	108.025	13.2301	105.486	19.3145	0.703219	0.911281
184	hsa-miR-200a-5p	106.541	67.7576	16.0521	87.3696	16.8742	164.497	37.701	0.413893	0.0307664
185	hsa-miR-30d-3p	103.725	109.593	17.4428	93.4756	10.2621	108.107	10.9671	0.439083	0.385639
186	hsa-miR-136-3p	101.101	92.978	23.1634	85.2324	17.0304	125.094	25.8222	0.791547	0.203345
187	hsa-miR-152-3p	99.9869	110.584	29.9092	89.1268	10.8342	100.25	25.1791	0.510959	0.688555
188	hsa-miR-99b-3p	98.9646	83.5977	9.83569	106.868	13.9537	106.428	25.3826	0.194373	0.988629
189	hsa-miR-194-5p	97.7344	74.885	15.0026	94.1573	23.9856	124.161	28.3267	0.506848	0.3178
190	hsa-miR-1269a	95.8162	53.2317	47.9972	85.8222	80.7469	148.395	81.0825	0.733792	0.409605
191	hsa-miR-125b-1-3p	92.9552	105.016	42.1829	80.7005	12.0105	93.1495	17.0751	0.588061	0.403381
192	hsa-miR-219a-2-3p	92.3161	0	0	0	0	276.948	136.681	1	0.082369
193	hsa-miR-371a-3p	92.0756	86.0203	69.605	21.5485	21.5485	168.658	168.658	0.391197	0.350617
194	hsa-miR-1248	91.8123	122.035	33.4846	60.7071	13.5283	92.6944	30.0059	0.11158	0.353574
195	hsa-miR-301b	91.6925	86.9878	36.3026	83.9328	26.9885	104.157	22.5614	0.947111	0.302095
196	hsa-miR-140-5p	91.6309	102.802	16.5436	79.2784	10.0299	92.8118	17.1122	0.244119	0.499476
197	hsa-miR-326	91.6041	76.3051	20.348	98.8991	16.2894	99.6079	31.9388	0.400647	0.975791
198	hsa-miR-320b	89.3971	89.6766	22.0447	74.9908	11.7361	103.524	23.5228	0.565871	0.265142
199	hsa-miR-27a-5p	88.7961	114.797	30.1433	108.767	41.9938	42.8243	6.75809	0.90879	0.194706
200	hsa-miR-219a-5p	86.4929	0	0	2.38646	1.26769	257.092	81.1342	0.0807146	0.0166477
201	hsa-miR-502-3p	84.9746	53.1319	7.10168	124.864	65.9062	76.9273	25.9299	0.297478	0.335763
202	hsa-miR-27b-5p	84.4056	81.3805	11.925	87.1029	12.3355	84.7333	21.5667	0.743677	0.896771
203	hsa-miR-17-3p	83.6264	96.6967	27.25	64.9297	17.5211	89.2528	22.3404	0.343453	0.188783
204	hsa-miR-181c-3p	82.0162	52.0605	10.7775	76.9333	10.8907	117.055	29.5092	0.126809	0.124135
205	hsa-miR-410-3p	79.5976	60.1859	21.7275	39.4265	15.1202	139.181	34.0717	0.44597	0.0203195
206	hsa-miR-532-3p	75.6071	58.5292	11.1291	112.065	53.2643	56.2273	12.8543	0.341889	0.229359
207	hsa-miR-365b-3p	74.8831	60.7822	8.33117	88.7939	21.8492	75.073	13.7213	0.250837	0.56081
208	hsa-miR-365a-3p	74.3154	63.2852	14.675	83.5002	18.919	76.1607	16.1878	0.412706	0.772817
209	hsa-miR-26b-3p	73.6496	78.2742	13.7714	80.7081	8.17432	61.9664	12.399	0.88137	0.261114
210	hsa-miR-125b-2-3p	73.6355	74.584	15.4618	56.9925	9.74505	89.3301	19.5982	0.352121	0.195811
211	hsa-miR-4516	72.7481	117.577	66.5358	69.9172	47.7107	30.7505	10.0367	0.569749	0.462615
212	hsa-miR-1180-3p	72.3102	57.317	9.06146	68.7168	11.6199	90.8967	11.7935	0.452012	0.247025
213	hsa-miR-671-3p	71.4689	61.2023	9.3664	59.7829	7.27252	93.4216	25.4855	0.90642	0.149629
214	hsa-miR-589-5p	70.8592	44.3709	8.70756	54.6995	9.21745	113.507	21.3576	0.428963	0.0278821
215	hsa-miR-450b-5p	70.367	52.0213	14.4117	94.1962	57.6633	64.8836	6.93836	0.489618	0.633303
216	hsa-miR-133a-3p	69.6124	106.445	32.751	82.3757	26.4498	20.0166	7.9315	0.576561	0.0661676
217	hsa-miR-33b-5p	68.7674	39.4512	9.89691	36.1423	8.93229	130.709	38.7446	0.807588	0.0237191
218	hsa-miR-144-5p	68.4898	77.6227	27.97	58.5384	23.724	69.3083	22.5693	0.610954	0.780263
219	hsa-miR-324-5p	68.0911	49.8989	7.6066	68.1383	11.6769	86.2359	13.5933	0.211677	0.227429
220	hsa-miR-185-5p	67.2909	53.2437	6.20498	60.8258	12.3156	87.8033	17.5744	0.591113	0.129622
221	hsa-miR-187-3p	66.5594	47.0013	17.7282	50.4116	14.3216	102.265	43.9345	0.883184	0.146559
222	hsa-miR-654-3p	65.7396	44.82	13.0196	73.0128	9.07231	79.3859	20.7685	0.097356	0.755672
223	hsa-miR-1285-3p	65.6837	51.4593	11.86	57.3023	16.0064	88.2894	21.9517	0.773596	0.0318746
224	hsa-miR-139-5p	65.6419	66.1101	15.2606	53.8656	6.69906	76.9501	18.2161	0.474657	0.262377
225	hsa-miR-362-5p	63.9641	40.2853	7.89964	76.2107	38.1406	75.3962	20.8332	0.371971	0.978861
226	hsa-miR-424-3p	62.7643	36.1172	13.721	49.2358	13.346	102.94	46.3773	0.504308	0.325426
227	hsa-miR-15b-3p	62.3036	75.0952	15.292	46.5002	5.17247	65.3155	17.7854	0.0982598	0.372797
228	hsa-miR-378c	61.9933	77.0567	9.63921	65.2446	15.719	43.6785	8.68697	0.53213	0.326558
229	hsa-miR-32-5p	61.6452	66.1801	12.0126	57.9481	9.7699	60.8073	18.8811	0.603303	0.84442
230	hsa-miR-874-3p	61.3179	73.3502	10.6913	57.5423	11.7241	53.0611	17.4169	0.336022	0.726602
231	hsa-miR-411-5p	60.8965	52.8558	21.8032	55.6522	12.8633	74.1814	11.4374	0.913609	0.278944
232	hsa-miR-877-5p	59.9605	55.8658	12.9166	55.8379	15.3992	68.1779	18.0222	0.998911	0.563742
233	hsa-miR-1260b	59.439	57.0122	14.9845	45.4898	9.50341	75.8151	20.8188	0.526611	0.135095
234	hsa-miR-625-5p	58.9234	50.1504	10.7174	50.4626	15.3139	76.157	23.2083	0.986908	0.0798245
235	hsa-miR-1296-5p	55.6159	39.0008	5.30267	51.2879	10.5014	76.5589	28.1781	0.31398	0.279068
236	hsa-miR-184	55.0949	18.131	10.6888	30.7369	24.6636	116.417	115.554	0.646311	0.37806
237	hsa-miR-584-5p	54.7118	23.8906	10.1123	28.7442	6.19623	111.501	40.1756	0.688551	0.0775266
238	hsa-miR-200b-5p	54.2179	43.0644	10.9603	38.5563	11.3238	81.0329	19.5926	0.779021	0.0757585
239	hsa-miR-582-5p	53.4967	39.6439	11.8254	57.7832	12.6441	63.0631	16.2634	0.312495	0.788313
240	hsa-miR-214-5p	53.3894	79.0965	14.1527	63.3678	11.9443	17.7039	7.37231	0.409993	0.0164437
241	hsa-miR-5100	53.2749	89.0916	31.4715	56.1325	4.98667	14.6005	4.13111	0.318503	0.000374472
242	hsa-miR-218-5p	53.2074	97.0417	21.9093	42.2671	6.29106	20.3133	5.49791	0.0306943	0.0258525
243	hsa-miR-330-5p	51.4749	43.435	10.4763	45.4822	7.39859	65.5076	8.2128	0.875462	0.100904
244	hsa-miR-582-3p	50.5923	35.7252	9.58393	51.551	12.2407	64.5007	23.8091	0.325959	0.679554
245	hsa-miR-450a-5p	50.5681	30.4689	7.64272	63.5062	24.219	57.7291	11.8336	0.214306	0.788404
246	hsa-miR-10a-3p	49.676	43.0911	19.4971	38.0974	16.4845	67.8396	45.179	0.847745	0.34244
247	hsa-miR-31-5p	49.6353	74.1068	38.1125	43.9933	15.113	30.8058	20.027	0.474777	0.264955
248	hsa-let-7a-3p	49.5522	49.0231	8.43482	30.8613	3.70974	68.7722	15.5091	0.068825	0.027742
249	hsa-miR-548k	47.1205	45.0262	7.27478	44.6478	6.00662	51.6874	14.8335	0.968574	0.683898
250	hsa-miR-5701	46.7995	49.8234	10.7358	35.0585	9.53996	55.5167	23.5097	0.321362	0.416155
251	hsa-miR-1301-3p	46.5923	27.0369	7.91636	42.2715	8.27879	70.4684	18.7486	0.204779	0.119038
252	hsa-miR-3607-3p	46.5803	40.2088	5.26126	53.2357	12.9519	46.2964	8.25289	0.367211	0.492501
253	hsa-miR-30c-2-3p	46.446	70.2016	21.9804	47.2789	7.88319	21.8574	8.59572	0.342935	0.0384851
254	hsa-miR-143-5p	46.2345	69.7707	14.999	44.1714	9.69452	24.7614	7.77381	0.1737	0.117335
255	hsa-miR-561-5p	46.0376	41.5844	12.932	45.4419	27.954	51.0865	14.4911	0.902113	0.84972
256	hsa-miR-147b	44.3162	36.8638	15.5978	43.8251	14.7505	52.2597	26.8799	0.750531	0.611458
257	hsa-miR-20b-5p	41.8708	12.8048	4.45706	30.212	13.3072	82.5956	53.2812	0.235222	0.24545
258	hsa-miR-625-3p	41.3957	42.5977	10.1819	34.0556	13.0506	47.5336	18.7095	0.613871	0.515311
259	hsa-miR-33a-5p	40.6226	55.5279	16.9832	32.8931	6.90156	33.4467	9.71343	0.23726	0.968246
260	hsa-miR-493-5p	40.1448	52.3528	16.2604	20.7077	6.67566	47.3737	10.2481	0.093386	0.094101
261	hsa-miR-7706	40.1386	39.9314	9.96042	49.8272	12.1186	30.6571	12.5365	0.53831	0.321117
262	hsa-miR-99a-3p	39.6787	31.8472	2.28008	32.7434	6.67548	54.4454	10.3093	0.900715	0.111872
263	hsa-miR-324-3p	38.4565	32.2359	6.4617	38.2576	5.5963	44.8761	6.99528	0.49271	0.345599
264	hsa-miR-598-3p	38.3863	53.6756	23.708	21.0505	4.31356	40.4327	11.9564	0.197222	0.143055
265	hsa-miR-505-3p	38.2231	42.2975	10.482	32.1121	4.00118	40.2598	15.0631	0.379337	0.620768
266	hsa-miR-1246	38.0643	57.9954	42.2856	20.6772	3.76358	35.5204	9.62226	0.394211	0.267871
267	hsa-miR-29c-5p	36.8053	41.3384	12.578	34.9843	4.31302	34.0932	6.42527	0.640119	0.925676
268	hsa-miR-196b-5p	36.1794	33.9323	15.6165	20.0063	3.91273	54.5996	39.5809	0.401612	0.394612
269	hsa-miR-134-5p	35.4714	32.554	8.16196	36.5261	7.7177	37.3341	7.37535	0.728896	0.911532
270	hsa-miR-7641	35.3604	41.5122	11.3995	25.4923	7.66163	39.0766	17.2307	0.262953	0.429406
271	hsa-miR-34c-3p	34.3485	63.2691	35.0238	32.7945	15.9201	6.98208	3.42444	0.441507	0.17339
272	hsa-miR-452-5p	34.0848	25.2538	9.76179	34.0726	11.2713	42.9281	17.3167	0.563661	0.70227
273	hsa-miR-1269b	33.8232	42.4497	25.2604	0	0	59.0198	57.0575	0.115029	0.335361
274	hsa-miR-708-3p	32.5596	27.9282	6.36072	34.8721	8.08912	34.8786	16.1188	0.510798	0.999693
275	hsa-miR-376c-3p	32.4931	20.7071	4.43144	24.913	5.33013	51.8591	11.7476	0.553714	0.0972829
276	hsa-miR-129-5p	30.5325	12.2306	6.83517	6.67785	1.72	72.6892	28.6138	0.44394	0.0507039
277	hsa-miR-378a-5p	28.9418	29.7245	6.83811	28.3515	5.06854	28.7492	9.4185	0.874157	0.960742
278	hsa-miR-3065-3p	28.7255	20.611	8.17187	30.1989	16.9918	35.3666	12.7091	0.619011	0.494783
279	hsa-miR-100-3p	28.5825	49.0915	29.4157	10.4829	2.4707	26.1733	8.77183	0.211972	0.130154
280	hsa-miR-891a-5p	28.2719	13.4259	8.35799	6.08086	4.91145	65.3089	55.3361	0.46121	0.31871
281	hsa-miR-4485	28.0453	15.5948	4.09297	13.8601	3.50098	54.6811	17.6695	0.752155	0.0453282
282	hsa-miR-889-3p	27.9163	25.3653	7.29486	19.1107	6.5515	39.2729	14.5608	0.533834	0.243306
283	hsa-miR-3651	27.2485	37.0058	7.50623	19.2056	2.56548	25.534	9.47344	0.0415245	0.506807
284	hsa-miR-124-3p	27.0706	0.578886	0.578886	1.85368	1.85368	78.7791	39.0121	0.522182	0.0890196
285	hsa-miR-296-5p	26.2999	17.7801	5.722	7.63275	3.67084	53.4869	18.2959	0.15772	0.022424
286	hsa-miR-30c-1-3p	25.3825	18.5379	4.60422	19.4153	3.10887	38.1943	9.56067	0.876766	0.0876559
287	hsa-miR-7-1-3p	25.377	17.7531	3.80244	22.9885	4.59872	35.3894	5.02917	0.395093	0.0462423
288	hsa-let-7f-1-3p	25.0939	18.274	3.75549	24.5151	6.33281	32.4924	9.06751	0.410877	0.142425
289	hsa-miR-615-3p	25.0575	21.7953	10.3596	19.7322	7.87948	33.6451	20.1796	0.876319	0.33401
290	hsa-miR-542-3p	24.8859	15.9423	5.53055	29.5889	8.91288	29.1265	8.26859	0.214266	0.976656
291	hsa-miR-4677-3p	24.6086	28.6337	6.23269	17.5664	3.13943	27.6257	6.6473	0.135091	0.147525
292	hsa-miR-425-3p	24.5027	19.8209	5.81478	22.7656	5.74542	30.9217	7.30627	0.724046	0.42397
293	hsa-let-7f-2-3p	24.3479	24.8073	6.33173	18.8539	2.87138	29.3825	10.9446	0.406245	0.303707
294	hsa-miR-1249	24.331	15.9326	4.05195	20.4659	3.783	36.5946	9.28442	0.427178	0.161972
295	hsa-miR-432-5p	24.3173	18.9853	3.82168	26.7659	3.91992	27.2006	4.31924	0.177146	0.938707
296	hsa-miR-193a-5p	24.2047	15.2392	5.43278	21.1519	3.75459	36.223	8.00538	0.385746	0.175525
297	hsa-miR-1287-5p	24.0822	11.1107	4.90128	17.3162	3.2344	43.8197	13.7168	0.30852	0.0998966
298	hsa-let-7g-3p	23.2741	27.6903	7.81704	16.7715	4.24555	25.3605	5.11539	0.239894	0.316706
299	hsa-miR-151b	22.1488	12.6647	3.52299	27.0222	4.30764	26.7594	8.28756	0.0218074	0.977863
300	hsa-miR-3615	22.1044	22.5496	4.26578	16.2622	4.54077	27.5016	6.35651	0.330011	0.262049
301	hsa-miR-766-3p	22.0475	20.5651	4.321	18.8848	4.13201	26.6926	9.60156	0.782779	0.4904
302	hsa-miR-628-5p	21.8463	15.3269	4.46569	22.7747	5.43548	27.4372	7.21013	0.307648	0.620891
303	hsa-miR-135a-5p	21.623	10.5398	3.2706	21.0144	11.1909	33.3148	7.00339	0.384162	0.267909
304	hsa-miR-629-5p	21.2551	16.3137	6.32044	12.167	2.32951	35.2847	11.4894	0.548034	0.0653048
305	hsa-miR-589-3p	21.202	13.2104	2.74033	16.1558	5.83886	34.2397	6.70455	0.654922	0.130705
306	hsa-let-7e-3p	21.0706	13.8492	4.70293	25.8549	6.02789	23.5077	7.39284	0.138664	0.817079
307	hsa-miR-125a-3p	20.9262	15.5224	4.59011	18.4531	4.34882	28.803	9.27188	0.650135	0.181427
308	hsa-miR-210-5p	20.7468	12.9468	3.21193	20.8297	3.16607	28.4637	9.6161	0.102375	0.480985
309	hsa-miR-106a-5p	20.6504	5.33846	2.1264	19.0651	5.63674	37.5477	15.2855	0.0389043	0.169685
310	hsa-miR-9-3p	20.5648	21.7713	10.9511	5.62646	3.25967	34.2968	19.8283	0.179503	0.134695
311	hsa-miR-95-3p	20.4005	16.0911	6.21709	18.8688	5.32466	26.2415	8.74329	0.73939	0.446277
312	hsa-miR-1247-5p	20.395	23.9094	9.89117	26.7759	10.0062	10.4996	2.28398	0.841494	0.180784
313	hsa-miR-3200-3p	20.3558	5.87515	2.60139	16.803	5.79635	38.3892	9.41294	0.107449	0.0228922
314	hsa-miR-1291	20.1678	19.4669	6.43993	12.798	3.83724	28.2387	9.56899	0.388707	0.120519
315	hsa-miR-664b-3p	19.908	19.4678	4.89414	26.6374	5.5664	13.6187	4.78972	0.349811	0.180138
316	hsa-miR-18a-3p	19.7425	20.5204	8.62584	17.8088	7.15498	20.8983	6.93385	0.812326	0.795196
317	hsa-miR-455-3p	19.7044	25.4144	7.97372	15.9005	4.72871	17.7984	5.49225	0.322172	0.785836
318	hsa-miR-136-5p	18.7203	19.2343	7.32926	21.0339	6.45744	15.8929	5.6237	0.856474	0.523062
319	hsa-miR-195-3p	18.6767	17.5906	5.39788	23.688	4.52781	14.7516	3.90008	0.401381	0.100924
320	hsa-miR-592	18.4254	15.579	4.13255	14.7122	3.39026	24.9849	5.6095	0.873495	0.163569
321	hsa-miR-212-3p	17.4436	17.1843	3.53686	16.8006	2.60251	18.3459	6.1792	0.9316	0.828363
322	hsa-miR-487b-3p	17.372	10.6024	3.17132	12.2966	2.15341	29.2169	7.17258	0.665261	0.0783899
323	hsa-miR-503-5p	17.3169	3.72647	2.2198	12.8989	5.01959	35.3253	13.2339	0.116874	0.170626
324	hsa-miR-183-3p	17.2983	5.18923	3.00778	13.0834	3.39878	33.6223	7.59074	0.1039	0.0140236
325	hsa-miR-3065-5p	17.24	15.3477	10.7681	14.5118	5.62412	21.8604	3.50648	0.946115	0.274094
326	hsa-miR-2277-5p	17.0618	7.16123	2.18979	14.0388	4.55852	29.9852	13.3535	0.19534	0.269052
327	hsa-miR-651-5p	17.0164	13.4662	2.41256	10.5682	4.53602	27.0147	9.92531	0.581633	0.0944014
328	hsa-miR-500a-5p	16.522	1.6665	1.09935	21.4052	13.9107	26.4943	10.5559	0.179055	0.429653
329	hsa-miR-590-3p	16.301	12.6046	4.54423	12.1667	5.60737	24.1318	5.82153	0.952473	0.0845517
330	hsa-miR-34a-3p	15.9124	16.9937	5.24921	9.58574	1.8254	21.1576	4.70551	0.203833	0.0930993
331	hsa-miR-378d	15.8937	16.7542	3.76285	16.0366	5.18174	14.8903	3.88064	0.912361	0.779293
332	hsa-miR-2355-5p	15.8202	6.0225	2.71472	6.31708	3.79463	35.1209	12.4282	0.950549	0.0378239
333	hsa-miR-3180-3p	15.7591	0	0	12.4383	11.1533	34.8389	32.8281	0.283537	0.338305
334	hsa-miR-330-3p	15.7	7.41054	2.97031	14.3317	2.61042	25.3579	6.09815	0.101949	0.212429
335	hsa-miR-934	15.5361	8.73653	5.54372	8.04319	8.04319	29.8286	19.5855	0.94442	0.219474
336	hsa-miR-129-2-3p	15.5153	1.61917	1.18351	4.07095	3.3824	40.8559	18.2399	0.505025	0.0980794
337	hsa-miR-7705	15.4988	11.9984	4.90833	15.4932	4.69297	19.0046	7.79419	0.614837	0.709344
338	hsa-miR-4492	15.4754	33.1793	18.3345	13.247	6.18116	0	0	0.320397	0.0693132
339	hsa-miR-135b-3p	14.9343	13.3584	5.11176	18.5295	8.05962	12.9151	4.80235	0.596458	0.503352
340	hsa-miR-3909	14.9335	10.7369	2.27651	17.4864	2.35411	16.5772	6.16195	0.0583805	0.848141
341	hsa-miR-331-5p	14.8127	9.44697	3.69849	12.2107	3.99715	22.7803	3.5515	0.619698	0.0739917
342	hsa-miR-3687	14.3968	16.3583	7.24173	13.4435	5.62034	13.3886	6.26176	0.755201	0.99302
343	hsa-miR-203b-3p	14.3768	13.5596	9.06384	12.188	3.65523	17.3829	10.96	0.89039	0.636955
344	hsa-miR-320c	14.3644	19.3112	7.3574	12.9	4.14878	10.8819	3.564	0.460423	0.735933
345	hsa-miR-1468-5p	14.2027	17.667	4.88242	16.3247	2.93312	8.6165	3.61242	0.817104	0.237286
346	hsa-miR-153-3p	14.0965	8.28594	4.12844	5.48774	2.09444	28.5157	6.60177	0.555214	0.0115213
347	hsa-miR-3613-5p	13.8608	10.8026	4.39662	12.585	3.58859	18.1949	2.80796	0.758095	0.20502
348	hsa-miR-516a-5p	13.7677	14.8058	6.65567	14.1502	10.5802	12.3471	10.501	0.95891	0.883588
349	hsa-miR-874-5p	13.6293	16.0286	4.88331	14.7393	2.90366	10.1201	4.474	0.823751	0.445223
350	hsa-miR-362-3p	13.6226	9.6212	2.43798	18.1369	7.40151	13.1097	4.84521	0.292938	0.517911
351	hsa-miR-548i	13.5052	29.5116	13.3232	9.50452	4.79567	1.49963	1.1417	0.179522	0.0696353
352	hsa-miR-501-5p	13.4093	3.02421	1.62898	18.285	10.3792	18.9187	11.9815	0.168395	0.870793
353	hsa-miR-5010-3p	13.1522	11.2878	2.20993	17.694	4.83303	10.4749	3.25449	0.248007	0.179484
354	hsa-miR-224-5p	12.9954	9.98899	2.53727	13.2494	5.6012	15.7478	5.19613	0.604262	0.618444
355	hsa-miR-6842-3p	12.8922	8.97506	3.76143	22.6911	5.36833	7.01028	3.39045	0.055094	0.0354374
356	hsa-miR-548e-3p	12.789	8.57922	3.20908	18.5021	3.87052	11.2858	5.62049	0.068502	0.242884
357	hsa-miR-3913-5p	12.6096	13.214	4.12942	10.5304	2.32245	14.0844	5.59024	0.580071	0.564716
358	hsa-miR-29a-5p	12.6036	8.53584	3.76193	13.4416	3.51278	15.8333	4.94962	0.356698	0.669123
359	hsa-miR-873-5p	12.1619	6.94199	2.87312	22.8256	18.8502	6.71801	4.6361	0.418828	0.405657
360	hsa-miR-551a	12.1014	4.29818	2.13575	11.301	8.18606	20.7049	16.882	0.421701	0.360169
361	hsa-miR-1306-5p	12.051	6.54206	2.76972	12.6181	4.0746	16.9928	6.81493	0.23779	0.62008
362	hsa-miR-376a-5p	12.0463	10.5208	2.56067	12.5472	4.70998	13.071	3.52991	0.711117	0.931615
363	hsa-miR-3912-3p	11.9862	8.03066	4.47959	8.64553	3.02952	19.2823	13.7064	0.911091	0.404358
364	hsa-miR-489-3p	11.9821	23.925	12.307	6.68985	4.06743	5.33139	3.17626	0.204877	0.811562
365	hsa-miR-33a-3p	11.9507	12.7987	4.71497	9.38204	1.59474	13.6713	5.74205	0.503651	0.514883
366	hsa-miR-642a-5p	11.7766	14.3872	6.47571	9.39372	3.56144	11.5488	6.85532	0.510256	0.604497
367	hsa-miR-1268a	11.5531	11.0791	6.69185	4.03711	2.58303	19.543	6.38577	0.342896	0.0996055
368	hsa-miR-370-3p	11.526	9.84405	4.33708	10.0813	4.10884	14.6525	8.50852	0.96888	0.6802
369	hsa-miR-3613-3p	11.3654	11.3981	1.80351	14.8352	5.48548	7.86271	2.7426	0.561182	0.135373
370	hsa-miR-92a-1-5p	11.3499	14.4946	5.83229	6.54188	2.21483	13.0131	2.48882	0.223149	0.107038
371	hsa-miR-2467-5p	11.2706	13.895	4.63213	9.36077	1.62607	10.5562	4.1166	0.371338	0.756728
372	hsa-miR-382-5p	11.192	7.65782	4.12286	9.96907	2.25102	15.9492	4.97577	0.63032	0.248684
373	hsa-miR-221-5p	11.0131	19.2418	5.93123	10.1802	3.94609	3.6172	1.78574	0.224099	0.0731347
374	hsa-miR-550a-3p	10.9314	11.7233	6.89036	7.93907	1.6221	13.1319	4.43982	0.601324	0.363314
375	hsa-miR-34b-3p	10.7154	26.4171	11.2519	5.36489	3.56565	0.364326	0.364326	0.0961772	0.172472
376	hsa-miR-2110	10.5943	12.4257	4.99256	10.8359	3.26952	8.52131	2.07899	0.793826	0.669083
377	hsa-miR-767-5p	10.5037	7.16614	6.31604	21.8765	19.8924	2.46834	1.78753	0.49248	0.323759
378	hsa-miR-296-3p	10.3614	5.9666	3.33775	4.25223	2.4821	20.8655	6.18997	0.686465	0.0145123
379	hsa-miR-3617-5p	10.3611	4.14802	3.19708	6.01815	2.56717	20.917	8.25097	0.65531	0.110016
380	hsa-miR-504-5p	10.3556	4.66479	2.08916	10.9955	2.38909	15.4067	6.81662	0.0659169	0.583219
381	hsa-miR-130b-5p	10.3152	7.93288	2.74978	9.06854	2.77806	13.9443	8.22809	0.775664	0.52481
382	hsa-miR-576-5p	10.2419	11.7087	3.24435	7.78178	3.03125	11.2351	3.04799	0.391404	0.262593
383	hsa-miR-369-5p	10.139	11.073	6.07458	7.82817	2.60883	11.5159	5.52554	0.631165	0.501267
384	hsa-miR-1266-5p	10.1199	11.0364	4.20985	7.98339	4.0057	11.3397	5.52297	0.607536	0.531049
385	hsa-miR-509-3p	9.87385	17.897	7.28272	4.08553	1.42214	7.63905	2.98774	0.0838278	0.258313
386	hsa-miR-508-3p	9.79468	15.2575	5.54918	5.46944	2.3369	8.65714	3.47139	0.126325	0.242166
387	hsa-miR-4728-3p	9.68857	2.69253	2.21285	8.91771	3.48016	17.4555	8.67361	0.153416	0.254469
388	hsa-miR-224-3p	9.67782	13.9989	4.66934	11.4421	3.9655	3.59236	2.42446	0.68274	0.127802
389	hsa-miR-7974	9.54136	2.44533	1.65013	8.76495	4.55992	17.4138	8.50305	0.213533	0.123219
390	hsa-miR-495-3p	9.50231	3.34745	2.32611	5.01842	2.23177	20.141	8.94754	0.612305	0.174048
391	hsa-miR-132-5p	9.45316	9.93307	2.98448	7.58553	2.92104	10.8409	4.32454	0.582909	0.441428
392	hsa-miR-486-3p	9.38078	16.9087	4.0153	5.74848	2.34317	5.48517	2.65908	0.0308354	0.947469
393	hsa-miR-185-3p	9.37967	4.5473	2.41647	9.75096	2.47774	13.8408	4.78325	0.154927	0.386436
394	hsa-miR-664a-5p	9.2982	9.70495	2.40419	9.10434	2.16234	9.0853	4.58083	0.855312	0.997591
395	hsa-miR-1271-5p	9.24679	10.0103	3.72814	6.46423	3.76909	11.2658	6.00525	0.514445	0.578891
396	hsa-miR-4508	9.03894	12.0894	4.54583	10.6913	4.77708	4.33612	2.84642	0.835157	0.129454
397	hsa-miR-887-3p	8.98158	10.4703	3.76082	13.2458	1.8802	3.22857	2.10357	0.519897	0.00610273
398	hsa-miR-323a-3p	8.85943	7.51121	4.26593	2.50928	1.33176	16.5578	4.82329	0.281867	0.0202402
399	hsa-miR-627-5p	8.85205	6.46827	2.35181	8.65166	2.81359	11.4362	4.64719	0.561074	0.694516
400	hsa-miR-542-5p	8.83675	4.52589	1.77652	10.3668	3.77406	11.6176	5.58197	0.183204	0.876708
401	hsa-miR-200c-5p	8.75129	2.54196	1.67288	9.04912	2.06013	14.6628	2.59359	0.0279353	0.0810353
402	hsa-miR-550a-5p	8.69936	7.48624	4.50968	5.69276	2.55888	12.9191	3.33138	0.734566	0.11606
403	hsa-miR-485-3p	8.68357	7.07548	2.94621	2.41141	1.2745	16.5638	4.40191	0.168281	0.005093
404	hsa-miR-1273g-3p	8.52855	12.4764	4.88026	5.00648	3.46557	8.10277	2.35775	0.232506	0.443365
405	hsa-miR-4443	8.48276	2.24539	1.12607	4.55714	2.39237	18.6457	8.28736	0.39671	0.14251
406	hsa-miR-374b-3p	8.29906	6.85952	2.2234	6.71587	2.81147	11.3218	3.22957	0.968598	0.209162
407	hsa-miR-215-5p	8.25382	4.6365	2.16608	7.97804	2.42459	12.1469	3.50983	0.321485	0.311603
408	hsa-miR-1268b	8.0966	5.99839	2.92294	6.62065	2.19295	11.6708	3.38939	0.867219	0.21519
409	hsa-miR-493-3p	8.05677	8.28138	3.25569	10.1027	3.77128	5.78622	2.016	0.720151	0.317501
410	hsa-miR-3605-3p	8.02688	11.0647	2.77337	6.29361	3.06346	6.72236	2.19579	0.267597	0.922213
411	hsa-miR-29b-1-5p	7.79148	3.73482	1.65979	5.84349	2.93254	13.7961	7.90041	0.541527	0.212545
412	hsa-miR-548o-3p	7.77775	5.25535	3.64543	11.167	3.9536	6.91093	2.85962	0.290193	0.388302
413	hsa-miR-431-5p	7.73269	7.25307	4.88276	3.47049	2.35887	12.4745	3.8659	0.496882	0.105156
414	hsa-miR-26a-2-3p	7.70662	9.12179	3.27879	5.70856	2.52393	8.2895	5.14137	0.423256	0.469023
415	hsa-miR-3158-3p	7.70286	6.8837	3.05776	7.29235	3.52108	8.93252	2.74096	0.931413	0.730984
416	hsa-miR-4662a-5p	7.64067	7.57319	2.53784	5.36838	2.26489	9.98044	7.94597	0.527355	0.531656
417	hsa-miR-16-2-3p	7.63666	9.84054	2.14048	3.80624	1.21472	9.26321	3.67306	0.0279454	0.137591
418	hsa-miR-372-5p	7.60684	10.9484	10.9484	3.38619	3.38619	8.48594	8.48594	0.520044	0.350617
419	hsa-miR-211-5p	7.55315	8.49608	3.99968	3.1671	1.65039	10.9963	3.2948	0.238378	0.077751
420	hsa-miR-454-5p	7.53136	5.44737	1.88569	9.56125	3.60016	7.58548	2.61004	0.328596	0.672305
421	hsa-miR-940	7.41371	6.21399	2.42468	9.10594	2.13364	6.92119	2.95956	0.38571	0.137996
422	hsa-miR-449b-3p	7.3839	5.08411	3.3707	2.3735	1.55559	14.6941	12.2718	0.477332	0.312207
423	hsa-miR-758-3p	7.27676	8.07174	4.1386	6.26217	1.12886	7.49637	4.62391	0.679553	0.83158
424	hsa-miR-433-3p	7.21311	3.22996	2.14838	4.58791	1.87275	13.8215	5.32856	0.641093	0.166802
425	hsa-miR-101-5p	7.1577	8.01011	2.98522	8.23807	3.22877	5.22492	2.22684	0.959388	0.209154
426	hsa-miR-652-5p	7.1376	13.9739	3.25703	4.39669	1.88952	3.04222	2.0691	0.0234129	0.571209
427	hsa-miR-342-5p	7.12101	9.26329	2.84927	8.29988	1.88639	3.79985	2.24835	0.782119	0.275592
428	hsa-miR-223-5p	7.09552	7.0559	2.74724	7.25263	1.86031	6.97804	3.74861	0.953554	0.954057
429	hsa-miR-193b-5p	7.08759	2.95985	1.6568	8.71009	3.2751	9.59283	4.45788	0.139507	0.799557
430	hsa-miR-377-5p	7.08544	11.0919	6.38221	3.0623	2.45774	7.10213	3.76565	0.259951	0.420779
431	hsa-miR-320d	7.0619	5.42458	2.11443	8.1907	2.39512	7.57042	2.46484	0.401198	0.866748
432	hsa-miR-369-3p	6.96015	4.08976	2.25741	8.70943	3.0938	8.08125	3.0825	0.247715	0.896655
433	hsa-miR-6511b-3p	6.95518	6.08935	2.35657	5.31216	2.3824	9.46402	3.42069	0.819951	0.38145
434	hsa-miR-769-3p	6.95304	4.43366	2.29507	5.37658	1.36936	11.0489	5.88955	0.729482	0.365221
435	hsa-miR-744-3p	6.77555	3.4311	1.75628	7.47867	2.3973	9.41689	2.49105	0.194713	0.416373
436	hsa-miR-671-5p	6.7755	2.55296	1.73932	6.05611	2.34587	11.7174	4.10413	0.250216	0.328925
437	hsa-miR-150-3p	6.72531	7.11567	2.45055	9.29146	3.44203	3.76881	2.47695	0.614622	0.188187
438	hsa-miR-3196	6.65285	11.8951	7.20826	3.16721	2.38478	4.89622	2.37044	0.269592	0.592802
439	hsa-miR-6510-3p	6.60293	3.05925	2.3287	8.07662	4.30445	8.67292	4.8358	0.322653	0.930669
440	hsa-miR-5096	6.51554	10.4603	8.58627	4.2245	1.15921	4.86179	2.48051	0.483536	0.825751
441	hsa-miR-190a-5p	6.46764	5.72822	2.84038	7.98937	2.27251	5.68533	2.4114	0.544192	0.588383
442	hsa-miR-379-5p	6.45835	6.68588	2.40707	1.58355	0.825197	11.1056	4.57677	0.0646761	0.0526425
443	hsa-miR-3182	6.45141	1.59506	1.59506	5.44463	2.45134	12.3145	4.88824	0.209227	0.275694
444	hsa-miR-137	6.4442	0	0	4.75645	3.3623	14.5761	6.74365	0.179029	0.0352273
445	hsa-miR-1226-3p	6.43747	8.247	4.62899	3.87193	1.38736	7.19347	2.9696	0.380593	0.389617
446	hsa-miR-4488	6.42253	7.52694	6.50169	10.2122	8.09234	1.52848	1.15822	0.799651	0.252817
447	hsa-miR-299-3p	6.39537	5.2505	2.06957	9.08925	2.66938	4.84636	2.28873	0.274824	0.322336
448	hsa-miR-4446-3p	6.37038	0.785902	0.785902	9.86685	6.98317	8.45838	6.83711	0.217195	0.14779
449	hsa-miR-93-3p	6.36646	8.28222	4.50866	3.65914	1.87411	7.15803	4.133	0.359779	0.339577
450	hsa-miR-548e-5p	6.34663	8.22825	2.46267	5.15002	1.34411	5.66162	2.32641	0.291077	0.865295
451	hsa-miR-4497	6.30542	1.91581	1.91581	3.21573	1.31039	13.7847	8.82881	0.584298	0.237544
452	hsa-miR-3195	6.28808	6.45264	2.3402	6.46054	3.19341	5.95105	3.94838	0.998435	0.928667
453	hsa-miR-937-3p	6.16282	7.68237	3.32313	4.88069	1.81276	5.92539	2.5776	0.471453	0.725783
454	hsa-miR-152-5p	6.15737	4.29677	2.27393	6.07575	1.47396	8.09958	4.21363	0.522158	0.614292
455	hsa-miR-590-5p	6.11496	6.12125	2.49899	4.26058	1.79359	7.96305	3.43224	0.554927	0.400428
456	hsa-miR-519a-3p	6.10322	5.97442	4.44153	1.72783	1.13471	10.6074	10.6074	0.369955	0.396428
457	hsa-miR-18b-5p	6.00883	1.94882	1.49306	5.22324	2.22428	10.8544	5.89413	0.241779	0.271736
458	hsa-miR-129-1-3p	5.95949	5.18926	3.42327	0.965658	0.685299	11.7235	9.65664	0.246392	0.273977
459	hsa-miR-616-5p	5.88065	2.32269	1.16911	5.43367	3.05151	9.88557	4.38296	0.35724	0.314847
460	hsa-miR-663b	5.85499	8.90781	6.44368	6.48934	1.49378	2.16783	1.17687	0.720108	0.137724
461	hsa-miR-181b-3p	5.7591	5.1613	2.77389	6.14833	1.97431	5.96768	2.16641	0.776143	0.962316
462	hsa-miR-3934-5p	5.72039	8.59421	3.66643	4.35993	2.03863	4.20702	3.42495	0.329937	0.970995
463	hsa-miR-3620-5p	5.71938	10.0939	6.22552	2.85718	1.63845	4.20702	3.42495	0.279854	0.72114
464	hsa-miR-92b-5p	5.69275	5.32153	2.4028	1.46214	0.963581	10.2946	4.10969	0.158199	0.0415604
465	hsa-miR-3117-3p	5.67386	0.578886	0.578886	5.87278	2.48059	10.5699	2.65431	0.056557	0.275954
466	hsa-miR-942-5p	5.52013	4.85628	2.19962	6.51428	3.157	5.18983	3.63526	0.673098	0.775965
467	hsa-miR-641	5.50844	4.46999	2.75411	4.92062	1.55426	7.1347	2.81491	0.888719	0.553595
468	hsa-miR-577	5.47384	1.84558	1.84558	4.18178	2.40748	10.3942	6.88674	0.454021	0.436303
469	hsa-miR-1299	5.37595	6.26284	2.55609	3.47222	1.36404	6.39279	2.57451	0.351796	0.375331
470	hsa-miR-128-1-5p	5.36934	3.47329	1.8067	4.5078	1.95885	8.12692	3.91034	0.703697	0.218291
471	hsa-miR-3940-3p	5.3551	6.52931	3.25456	5.61033	2.47991	3.92565	2.59198	0.82554	0.686933
472	hsa-miR-3614-5p	5.29088	7.61538	3.04078	6.72877	3.08115	1.52848	1.15822	0.840669	0.148382
473	hsa-miR-6511a-3p	5.25144	7.04008	2.11128	3.23527	2.39903	5.47896	2.58191	0.253615	0.35193
474	hsa-miR-340-3p	5.24493	7.12402	2.36122	5.68205	2.29768	2.92872	2.52417	0.668302	0.518488
475	hsa-miR-511-5p	5.16955	9.14499	3.34024	2.81712	1.44252	3.54655	3.15088	0.103931	0.79242
476	hsa-miR-127-5p	5.16243	6.89368	4.59359	2.45716	1.2898	6.13644	2.51753	0.368207	0.180439
477	hsa-miR-31-3p	5.15009	4.54022	2.84579	6.97603	4.43053	3.93401	2.76363	0.650776	0.123518
478	hsa-miR-548az-5p	5.09971	7.09637	5.50468	4.58438	1.70497	3.61839	1.92531	0.66955	0.677425
479	hsa-miR-191-3p	5.04063	4.32603	2.24117	6.04335	2.5253	4.7525	1.81782	0.618934	0.691592
480	hsa-miR-30b-3p	5.02679	3.23841	1.92655	5.37781	1.96699	6.46415	4.50504	0.450069	0.790326
481	hsa-miR-675-5p	5.0189	3.19012	3.19012	1.13771	1.13771	10.7289	10.3032	0.554226	0.390781
482	hsa-miR-3180-5p	4.90727	0	0	0.804319	0.804319	13.9175	13.9175	0.334282	0.350617
483	hsa-miR-154-5p	4.90519	3.77915	2.51379	7.36217	2.17068	3.57424	1.57857	0.298912	0.189798
484	hsa-miR-3609	4.8896	4.66864	2.34958	5.66405	1.9092	4.33612	2.84642	0.747179	0.696522
485	hsa-miR-944	4.88471	3.78218	1.46368	6.96108	2.58072	3.91088	3.16149	0.302089	0.414898
486	hsa-miR-4787-3p	4.82678	2.32269	1.16911	2.57525	1.08111	9.58238	4.02679	0.876244	0.105753
487	hsa-miR-629-3p	4.79602	4.88741	3.90937	4.74695	1.63746	4.75369	1.955	0.974031	0.9973
488	hsa-miR-1270	4.76482	3.33301	2.1987	4.12927	1.44467	6.8322	5.21101	0.766596	0.639315
489	hsa-miR-219a-1-3p	4.67129	5.62952	2.54107	4.23439	1.78275	4.14995	2.36768	0.659986	0.981103
490	hsa-miR-188-5p	4.54567	4.01586	2.12319	4.09012	1.27648	5.53101	2.43175	0.976511	0.661238
491	hsa-miR-190b	4.49121	7.44177	4.42968	2.65416	1.19011	3.3777	2.64516	0.314273	0.69138
492	hsa-miR-628-3p	4.44919	4.81409	2.1961	4.30798	2.62119	4.2255	2.49069	0.884451	0.983645
493	hsa-miR-7-5p	4.43853	6.22448	2.53015	0	0	7.0911	3.12832	0.0275029	0.0577545
494	hsa-miR-33b-3p	4.41898	1.04028	0.686791	3.38757	2.26394	8.82908	3.41464	0.337956	0.233911
495	hsa-miR-1908-5p	4.39246	2.91766	1.6452	2.22431	1.63823	8.03542	3.39839	0.769607	0.129619
496	hsa-miR-4661-5p	4.35319	4.81943	2.38066	2.2936	1.30052	5.94652	3.51146	0.367579	0.30254
497	hsa-miR-323b-3p	4.3395	0.743711	0.743711	1.20862	0.791492	11.0662	3.94404	0.67512	0.0451067
498	hsa-miR-3127-5p	4.2545	3.76075	2.96637	1.41999	0.940476	7.58277	4.06093	0.464392	0.181468
499	hsa-miR-580-3p	4.24591	4.43742	3.12521	1.48928	1.17757	6.81103	2.67219	0.392275	0.107551
500	hsa-miR-548d-5p	4.23904	6.42008	3.44215	1.18021	0.882651	5.11683	1.71537	0.162462	0.112272
501	hsa-miR-3620-3p	4.22941	4.56505	2.46742	4.53483	2.25695	3.58834	1.58537	0.992917	0.794686
502	hsa-miR-409-5p	4.20769	5.51281	3.07028	1.23357	0.80756	5.87668	3.2933	0.199092	0.247889
503	hsa-miR-548b-3p	4.20276	7.90157	2.24166	1.55638	0.809696	3.15032	2.02339	0.01858	0.540887
504	hsa-miR-548y	4.16958	0.743711	0.743711	10.0254	8.75718	1.73969	1.73969	0.308813	0.277483
505	hsa-miR-548x-3p	4.15602	0	0	4.82591	4.82591	7.64216	5.02957	0.334282	0.555926
506	hsa-miR-3653	4.00069	1.5718	1.5718	4.98706	2.30732	5.44321	2.70664	0.241406	0.90767
507	hsa-miR-1303	3.95856	0.922792	0.922792	6.76782	2.09915	4.18506	2.5201	0.0231604	0.223326
508	hsa-miR-337-3p	3.94445	4.961	2.37376	3.31678	1.90368	3.55557	2.74801	0.597439	0.94905
509	hsa-miR-186-3p	3.91007	8.42682	4.12226	1.86422	0.911088	1.43918	1.0741	0.14238	0.715911
510	hsa-miR-5690	3.89919	4.46878	3.08104	0.307836	0.307836	6.92097	2.82363	0.200386	0.0429979
511	hsa-miR-551b-3p	3.88897	6.91744	2.4912	2.62798	1.34118	2.12148	2.12148	0.151746	0.862034
512	hsa-miR-337-5p	3.88485	4.28962	2.18506	2.3866	1.19565	4.97832	4.57618	0.457539	0.625346
513	hsa-let-7a-2-3p	3.85697	5.89793	3.83677	3.55148	1.39937	2.12148	2.12148	0.574714	0.504544
514	hsa-miR-539-3p	3.78709	5.51281	3.07028	0	0	5.84846	3.2932	0.0941766	0.119002
515	hsa-miR-4758-3p	3.71724	0.743711	0.743711	2.53275	1.30424	7.87527	3.8012	0.253229	0.182083
516	hsa-miR-377-3p	3.69422	2.38096	1.67442	4.21277	1.66705	4.48893	2.30135	0.451075	0.934408
517	hsa-miR-4697-3p	3.69182	5.11748	2.79683	5.95797	3.55201	0	0	0.855182	0.137374
518	hsa-miR-4775	3.68002	3.10142	2.36873	1.82207	1.28737	6.11658	2.80362	0.64243	0.176529
519	hsa-miR-556-5p	3.66724	2.93339	2.20964	4.37202	1.88991	3.69631	1.45159	0.628431	0.734665
520	hsa-miR-3690	3.66658	1.70869	1.12338	5.85551	1.88028	3.43553	2.29781	0.0791788	0.476116
521	hsa-miR-3677-3p	3.55831	0.461396	0.461396	0.617894	0.617894	9.59563	2.76482	0.842102	0.0187062
522	hsa-miR-483-3p	3.51539	2.06631	1.51708	2.01008	1.33111	6.46978	4.46174	0.978168	0.280901
523	hsa-miR-1343-3p	3.49328	2.05646	1.59588	2.57289	1.33341	5.85049	2.74983	0.807484	0.21841
524	hsa-miR-873-3p	3.49092	2.2052	1.14155	5.46714	3.97509	2.80043	1.9038	0.44343	0.349052
525	hsa-miR-511-3p	3.47962	1.53679	1.04607	5.08355	1.81673	3.81852	2.1249	0.112801	0.691427
526	hsa-miR-885-5p	3.42893	0	0	0.307836	0.307836	9.97895	3.5097	0.334282	0.025935
527	hsa-miR-25-5p	3.42212	5.29656	2.81015	1.27349	0.834306	3.69631	1.45159	0.191523	0.180656
528	hsa-let-7c-3p	3.37907	3.53498	2.04566	2.45356	1.28701	4.14867	3.74968	0.661395	0.702261
529	hsa-miR-483-5p	3.36388	0.578886	0.578886	0	0	9.51276	3.67834	0.334282	0.0361467
530	hsa-miR-376b-3p	3.35149	6.10743	2.27951	1.27572	0.835698	2.67132	2.2836	0.0664756	0.597565
531	hsa-miR-212-5p	3.29975	2.8386	2.00419	4.5042	1.49559	2.55646	1.68478	0.516205	0.264866
532	hsa-miR-659-5p	3.29881	0.578886	0.578886	4.95302	1.98895	4.36451	2.302	0.0531789	0.852374
533	hsa-miR-29b-2-5p	3.23995	0.922792	0.922792	3.58402	1.9323	5.21303	2.4669	0.234359	0.665585
534	hsa-miR-497-3p	3.19278	3.35583	2.86514	5.8582	3.0733	0.364326	0.364326	0.560972	0.128885
535	hsa-miR-32-3p	3.17735	4.50886	1.87912	2.73783	1.76671	2.28535	1.49616	0.503516	0.782567
536	hsa-miR-548am-5p	3.14164	5.78293	2.29887	1.24855	0.818937	2.39345	2.00969	0.0843142	0.642214
537	hsa-miR-299-5p	3.09468	3.77915	2.51379	1.11215	0.819115	4.39273	2.1691	0.330214	0.1964
538	hsa-miR-5699-5p	3.06615	2.16301	1.12059	5.29576	1.79152	1.73969	1.73969	0.160358	0.0581681
539	hsa-miR-491-5p	2.92345	1.3226	0.874762	1.24855	0.818937	6.19921	2.85454	0.951597	0.141284
540	hsa-miR-19b-1-5p	2.87106	2.5277	1.49733	0.965658	0.685299	5.11981	3.37344	0.358918	0.209408
541	hsa-miR-6737-3p	2.84197	3.55373	2.94835	2.7614	1.2391	2.21079	1.44888	0.807926	0.805445
542	hsa-miR-10b-3p	2.83038	5.12307	4.33605	1.85368	1.85368	1.51438	1.1557	0.49946	0.870563
543	hsa-miR-655-3p	2.8239	2.55296	1.73932	2.88309	1.11967	3.03565	2.31795	0.875482	0.961136
544	hsa-miR-3656	2.7804	6.56904	6.56904	1.77217	1.77217	0	0	0.492362	0.350617
545	hsa-miR-138-1-3p	2.71851	0.957906	0.957906	3.33646	2.45734	3.86117	2.54415	0.382395	0.729131
546	hsa-miR-23a-5p	2.71808	2.64519	1.74952	1.98453	1.07461	3.52453	2.02694	0.752378	0.469847
547	hsa-miR-382-3p	2.68911	3.97602	3.17461	1.41999	0.940476	2.67132	2.2836	0.45296	0.65476
548	hsa-miR-1260a	2.67209	2.05646	1.59588	3.18793	1.57566	2.77188	1.98073	0.621742	0.839155
549	hsa-miR-548n	2.65883	1.48742	1.48742	2.6002	1.27198	3.88885	1.96833	0.578651	0.589047
550	hsa-miR-499a-5p	2.64694	0.785902	0.785902	2.88309	1.11967	4.27184	1.91488	0.147538	0.496412
551	hsa-miR-5001-3p	2.63863	5.61092	2.28517	0.898559	0.625908	1.40641	1.40641	0.0666217	0.767543
552	hsa-miR-154-3p	2.63406	1.59506	1.59506	0.804319	0.804319	5.5028	2.43104	0.664781	0.136844
553	hsa-miR-329-3p	2.60518	0	0	1.42221	0.941662	6.39333	3.27441	0.153198	0.150157
554	hsa-miR-1273h-3p	2.58995	4.35804	2.45544	1.24855	0.818937	2.16328	1.4989	0.249558	0.489659
555	hsa-miR-7975	2.57987	0.785902	0.785902	3.91807	1.39244	3.03565	2.31795	0.0703467	0.784917
556	hsa-miR-1910-5p	2.53204	1.59506	1.59506	0.804319	0.804319	5.19673	2.68235	0.664781	0.111907
557	hsa-miR-3174	2.52637	0.743711	0.743711	0.657822	0.657822	6.17757	2.25582	0.932291	0.0363327
558	hsa-miR-222-5p	2.4892	5.10593	3.47865	2.36166	1.33285	0	0	0.473489	0.119707
559	hsa-miR-618	2.39734	3.3	2.19742	2.10718	1.227	1.78484	1.40326	0.642843	0.884139
560	hsa-miR-1185-1-3p	2.37354	0	0	2.45593	1.02337	4.66469	2.09047	0.0308784	0.283454
561	hsa-miR-5683	2.36589	1.5718	1.5718	2.85454	1.42498	2.67132	2.2836	0.55511	0.921455
562	hsa-miR-4664-3p	2.36032	2.93339	2.20964	1.46214	0.963581	2.68543	2.28386	0.551426	0.663702
563	hsa-miR-6769b-3p	2.33354	4.57064	2.4716	2.42999	1.80007	0	0	0.495334	0.219054
564	hsa-miR-4709-3p	2.33299	4.35804	2.45544	2.64094	1.36298	0	0	0.550719	0.0938618
565	hsa-miR-892a	2.31938	2.75283	1.83222	1.17785	1.17785	3.02748	3.02748	0.481535	0.603503
566	hsa-miR-877-3p	2.31816	4.24613	2.46068	0.923507	0.923507	1.78484	1.40326	0.226806	0.649482
567	hsa-miR-5091	2.30688	2.65107	2.17231	2.14809	1.06839	2.12148	2.12148	0.838398	0.992226
568	hsa-miR-6724-5p	2.29579	4.95266	2.79468	1.17785	1.17785	0.756869	0.756869	0.233682	0.785461
569	hsa-miR-6716-3p	2.27253	3.142	2.25612	2.1471	1.24076	1.52848	1.15822	0.705011	0.487584
570	hsa-miR-619-5p	2.27182	3.22996	2.14838	1.55638	0.809696	2.02912	2.02912	0.478055	0.848341
571	hsa-miR-26a-1-3p	2.26952	1.52961	1.00187	2.03627	1.1807	3.24268	2.109	0.748363	0.577552
572	hsa-miR-4772-3p	2.24442	5.4997	2.92101	1.23357	0.80756	0	0	0.181037	0.170471
573	hsa-miR-548b-5p	2.24367	0.785902	0.785902	1.55638	0.809696	4.38873	2.95419	0.505865	0.427985
574	hsa-miR-4326	2.19699	1.59506	1.59506	1.18145	1.18145	3.81447	3.41718	0.837938	0.279376
575	hsa-miR-548o-5p	2.19244	0.578886	0.578886	1.55638	0.809696	4.44206	2.47609	0.342736	0.299966
576	hsa-miR-548c-5p	2.1863	2.97558	2.21826	0.615671	0.615671	2.96766	1.48122	0.3227	0.105515
577	hsa-miR-6866-5p	2.16402	2.85939	1.42993	3.25425	2.31003	0.378435	0.378435	0.886514	0.272503
578	hsa-miR-103a-2-5p	2.13259	3.01436	1.7034	1.11215	0.819115	2.27124	1.25738	0.331303	0.523042
579	hsa-miR-522-3p	2.06418	2.65107	2.17231	1.41999	0.940476	2.12148	2.12148	0.611141	0.709195
580	hsa-miR-548j-5p	2.05693	2.65107	2.17231	1.11215	0.819115	2.40756	2.01026	0.518181	0.597139
581	hsa-miR-411-3p	2.02687	0.578886	0.578886	0.307836	0.307836	5.19388	2.39755	0.685569	0.0768342
582	hsa-miR-4746-5p	2.01736	0	0	2.26646	1.64867	3.78562	2.29356	0.190822	0.652377
583	hsa-miR-3605-5p	2.01208	2.18968	2.18968	1.72843	1.2047	2.11812	1.72674	0.856223	0.859376
584	hsa-miR-4532	2.0105	0.743711	0.743711	2.98079	2.3554	2.307	2.307	0.380423	0.856155
585	hsa-miR-379-3p	1.89663	0.957906	0.957906	2.62798	1.34118	2.10401	1.72573	0.328106	0.834564
586	hsa-miR-548au-5p	1.87349	3.5278	1.11132	0.307836	0.307836	1.78484	1.40326	0.0143975	0.354648
587	hsa-miR-7977	1.8291	2.63534	1.5943	1.44554	1.13538	1.40641	1.40641	0.552996	0.984639
588	hsa-miR-431-3p	1.81886	0	0	1.24855	0.818937	4.20803	3.45147	0.149629	0.456228
589	hsa-miR-2278	1.78635	1.59506	1.59506	0.617894	0.617894	3.14609	2.07495	0.576883	0.306023
590	hsa-miR-1228-3p	1.77119	0	0	3.52417	1.45797	1.7894	1.19803	0.0298694	0.432169
591	hsa-miR-98-3p	1.76013	0	0	1.76998	0.94586	3.51042	2.02748	0.0823503	0.193961
592	hsa-miR-3150b-3p	1.7584	1.20511	0.817283	0.590723	0.590723	3.47937	3.47937	0.552114	0.450074
593	hsa-miR-548w	1.75755	1.59506	1.59506	2.93483	1.50906	0.742761	0.486368	0.551536	0.178794
594	hsa-miR-466	1.75456	0	0	1.41999	0.940476	3.8437	3.44624	0.153315	0.417743
595	hsa-miR-548ay-3p	1.74886	5.24657	4.74131	0	0	0	0	0.287133	1
596	hsa-miR-6511b-5p	1.73726	1.91581	1.91581	1.17785	1.17785	2.11812	1.72674	0.74766	0.689093
597	hsa-miR-654-5p	1.72489	0	0	1.17785	1.17785	3.99682	1.85978	0.334282	0.294549
598	hsa-miR-4284	1.69482	1.59506	1.59506	2.05022	1.3619	1.43918	1.0741	0.831328	0.764598
599	hsa-miR-365a-5p	1.69455	0.743711	0.743711	3.2792	2.40428	1.06074	1.06074	0.330804	0.382142
600	hsa-miR-133b	1.69384	2.31554	2.31554	2.76599	1.4201	0	0	0.870664	0.0924755
601	hsa-miR-3944-3p	1.6935	2.18968	2.18968	0.590723	0.590723	2.3001	2.3001	0.492362	0.350617
602	hsa-miR-548ai	1.66637	2.96999	2.21302	0	0	2.02912	2.02912	0.20094	0.350617
603	hsa-miR-6744-3p	1.65537	0	0	2.3735	1.55559	2.59261	1.71463	0.149333	0.356267
604	hsa-miR-6810-3p	1.65467	0.578886	0.578886	4.0208	1.2692	0.364326	0.364326	0.0271222	0.0417988
605	hsa-miR-676-3p	1.65307	1.36479	0.907064	2.18802	1.47107	1.40641	1.40641	0.641179	0.4089
606	hsa-miR-6503-5p	1.65053	2.76298	2.1781	1.82429	0.890454	0.364326	0.364326	0.695972	0.101679
607	hsa-miR-24-2-5p	1.65026	1.74381	1.14897	1.17785	1.17785	2.02912	2.02912	0.735988	0.742226
608	hsa-miR-6852-5p	1.64917	2.24539	1.12607	1.97347	1.97347	0.728653	0.728653	0.906439	0.589045
609	hsa-miR-548ay-5p	1.64356	1.61917	1.18351	3.31152	2.3653	0	0	0.532595	0.204229
610	hsa-miR-548ba	1.62121	1.70162	1.12568	1.7556	1.21463	1.40641	1.40641	0.974454	0.868885
611	hsa-miR-20b-3p	1.58773	0	0	1.79553	1.23015	2.96766	1.48122	0.166474	0.537022
612	hsa-miR-487a-3p	1.55971	0	0	0	0	4.67913	1.93271	1	0.0460232
613	hsa-miR-2116-5p	1.55936	0	0	1.23579	1.23579	3.4423	2.42133	0.334282	0.47647
614	hsa-miR-656-3p	1.55864	0	0	1.7981	0.975966	2.87782	1.61442	0.0866963	0.581594
615	hsa-miR-20a-3p	1.55411	1.99101	1.00747	0	0	2.67132	2.2836	0.0681714	0.28037
616	hsa-miR-766-5p	1.55045	0.785902	0.785902	0.307836	0.307836	3.55761	2.13838	0.580088	0.188676
617	hsa-miR-16-1-3p	1.53805	4.61415	2.59112	0	0	0	0	0.0966545	1
618	hsa-miR-2115-3p	1.53293	0	0	0.617894	0.617894	3.98089	1.97517	0.334282	0.175763
619	hsa-miR-1247-3p	1.53269	2.4947	1.92057	2.10337	1.20421	0	0	0.865412	0.124193
620	hsa-miR-6761-5p	1.52441	0	0	1.13771	1.13771	3.43553	2.29781	0.334282	0.434693
621	hsa-miR-3614-3p	1.47978	1.82618	0.925059	1.4631	0.9812	1.15005	1.15005	0.791666	0.784478
622	hsa-miR-5581-3p	1.47424	0	0	0.804319	0.804319	3.61839	1.92531	0.334282	0.0860791
623	hsa-miR-548ab	1.46209	2.64549	2.16685	0.590723	0.590723	1.15005	1.15005	0.37574	0.350617
624	hsa-miR-6777-3p	1.45991	0	0	1.83803	0.994979	2.54171	1.67651	0.0859417	0.697661
625	hsa-miR-6803-3p	1.45418	0.461396	0.461396	1.79712	1.25182	2.10401	1.72573	0.333728	0.900687
626	hsa-miR-6747-3p	1.44603	2.18968	2.18968	1.76998	0.94586	0.378435	0.378435	0.862846	0.24972
627	hsa-miR-6087	1.44498	0.461396	0.461396	0	0	3.87356	2.86088	0.334282	0.217828
628	hsa-miR-450a-2-3p	1.43096	0	0	3.91444	1.26208	0.378435	0.378435	0.00780792	0.0470267
629	hsa-miR-197-5p	1.42949	0	0	1.48805	0.993294	2.80043	1.9038	0.156315	0.547324
630	hsa-miR-3180	1.4279	0	0	0.804319	0.804319	3.47937	3.47937	0.334282	0.350617
631	hsa-miR-4445-5p	1.4279	0	0	0.804319	0.804319	3.47937	3.47937	0.334282	0.350617
632	hsa-miR-494-3p	1.42469	1.52961	1.00187	0.590723	0.590723	2.15372	1.41015	0.433019	0.373259
633	hsa-miR-935	1.42451	2.11568	1.39325	1.79352	1.24867	0.364326	0.364326	0.865749	0.331741
634	hsa-miR-543	1.42128	2.55296	1.73932	0.617894	0.617894	1.09298	1.09298	0.312237	0.350617
635	hsa-miR-6500-3p	1.41797	2.18968	2.18968	0.657822	0.657822	1.40641	1.40641	0.513758	0.350617
636	hsa-miR-1255a	1.39966	1.52961	1.00187	1.60864	1.60864	1.06074	1.06074	0.967327	0.796918
637	hsa-miR-6770-3p	1.39468	2.17395	1.61725	2.01008	1.33111	0	0	0.938752	0.174768
638	hsa-miR-3136-5p	1.39079	0.578886	0.578886	2.53275	1.30424	1.06074	1.06074	0.192481	0.462889
639	hsa-miR-346	1.38941	0	0	0.657822	0.657822	3.51042	2.02748	0.334282	0.148582
640	hsa-miR-767-3p	1.38421	0	0	2.41296	2.41296	1.73969	1.73969	0.334282	0.350617
641	hsa-miR-6837-3p	1.38242	0.743711	0.743711	0.590723	0.590723	2.81281	2.81281	0.874332	0.476671
642	hsa-miR-3173-5p	1.37612	0.922792	0.922792	0.898559	0.625908	2.307	2.307	0.982968	0.592387
643	hsa-miR-2276-3p	1.36939	1.2473	0.852598	0	0	2.86088	1.75955	0.165571	0.147994
644	hsa-miR-485-5p	1.3567	0	0	0.590723	0.590723	3.47937	3.47937	0.334282	0.450074
645	hsa-miR-539-5p	1.3483	0	0	0.590723	0.590723	3.45419	2.10681	0.334282	0.256459
646	hsa-miR-6836-3p	1.3447	2.18409	2.18409	1.48568	1.17409	0.364326	0.364326	0.782328	0.413747
647	hsa-miR-642a-3p	1.33273	1.5718	1.5718	2.42639	1.27977	0	0	0.679704	0.0997971
648	hsa-miR-4435	1.32979	1.70162	1.12568	1.13771	1.13771	1.15005	1.15005	0.729832	0.994505
649	hsa-miR-4484	1.32075	0	0	0.872375	0.872375	3.08986	2.15117	0.334282	0.170935
650	hsa-miR-1277-5p	1.31705	0.461396	0.461396	0.804319	0.804319	2.68543	2.28386	0.717049	0.483963
651	hsa-miR-301a-5p	1.31169	0.461396	0.461396	0.898559	0.625908	2.57512	1.41487	0.582869	0.0950871
652	hsa-miR-24-1-5p	1.30454	2.17395	1.61725	0	0	1.73969	1.73969	0.200255	0.350617
653	hsa-miR-1283	1.29457	0.957906	0.957906	0.804319	0.804319	2.12148	2.12148	0.904018	0.596263
654	hsa-miR-1254	1.28743	3.19012	3.19012	0.307836	0.307836	0.364326	0.364326	0.383687	0.914819
655	hsa-miR-2682-5p	1.28575	1.59506	1.59506	1.11215	0.819115	1.15005	1.15005	0.791616	0.981005
656	hsa-miR-660-3p	1.27224	0.785902	0.785902	1.51645	0.784169	1.51438	1.1557	0.521192	0.997822
657	hsa-miR-374c-5p	1.26592	0.578886	0.578886	2.85454	1.42498	0.364326	0.364326	0.161142	0.156407
658	hsa-miR-487a-5p	1.26322	2.55296	1.73932	0.872375	0.872375	0.364326	0.364326	0.402316	0.624396
659	hsa-miR-4800-3p	1.25556	0.785902	0.785902	2.98079	2.3554	0	0	0.391653	0.246181
660	hsa-miR-548l	1.25536	0	0	0.965658	0.685299	2.80043	1.9038	0.180628	0.396095
661	hsa-miR-636	1.25314	0.957906	0.957906	0.590723	0.590723	2.21079	1.44888	0.749049	0.193481
662	hsa-miR-3145-3p	1.22968	0	0	2.24986	1.26642	1.43918	1.0741	0.0973678	0.579954
663	hsa-miR-6875-5p	1.22905	0.578886	0.578886	0.307836	0.307836	2.80043	1.9038	0.685569	0.207345
664	hsa-miR-624-5p	1.21042	1.36479	0.907064	2.26646	1.64867	0	0	0.639213	0.211607
665	hsa-miR-7848-3p	1.2001	0.785902	0.785902	2.8144	1.39887	0	0	0.226787	0.0841288
666	hsa-miR-3194-5p	1.18999	0.957906	0.957906	0.872375	0.872375	1.73969	1.73969	0.948299	0.685584
667	hsa-miR-4685-3p	1.18762	1.04028	0.686791	0.615671	0.615671	1.90692	1.28326	0.652329	0.428501
668	hsa-miR-509-5p	1.16161	0	0	1.17785	1.17785	2.307	2.307	0.334282	0.350617
669	hsa-miR-1295a	1.15267	1.2473	0.852598	0.804319	0.804319	1.40641	1.40641	0.71115	0.736158
670	hsa-miR-548v	1.14544	0	0	0.590723	0.590723	2.84558	1.59793	0.334282	0.259834
671	hsa-miR-1286	1.14043	0	0	0	0	3.42129	2.27606	1	0.1765
672	hsa-miR-6775-3p	1.13883	0	0	2.01008	1.33111	1.40641	1.40641	0.153259	0.785529
673	hsa-miR-6741-3p	1.1385	1.53679	1.04607	0	0	1.8787	1.27048	0.163913	0.182744
674	hsa-miR-4448	1.12121	1.59506	1.59506	1.76857	1.23995	0	0	0.932776	0.196814
675	hsa-miR-653-3p	1.118	2.97558	2.21826	0	0	0.378435	0.378435	0.201145	0.350617
676	hsa-miR-1294	1.11718	0.743711	0.743711	0.804319	0.804319	1.8035	1.06612	0.95666	0.521965
677	hsa-miR-1973	1.08939	0	0	0	0	3.26817	1.89954	1	0.129022
678	hsa-miR-3664-3p	1.08939	0	0	0	0	3.26817	1.89954	1	0.129022
679	hsa-miR-373-5p	1.08347	2.18968	2.18968	0	0	1.06074	1.06074	0.334282	0.350617
680	hsa-miR-519b-3p	1.08347	2.18968	2.18968	0	0	1.06074	1.06074	0.334282	0.350617
681	hsa-miR-3688-3p	1.08293	2.18409	2.18409	0.307836	0.307836	0.756869	0.756869	0.409278	0.616419
682	hsa-miR-1197	1.08121	0.743711	0.743711	0	0	2.49992	2.10108	0.334282	0.2729
683	hsa-miR-4707-3p	1.07907	0.743711	0.743711	2.49349	1.63569	0	0	0.346675	0.171228
684	hsa-miR-1	1.07258	0	0	3.21774	1.29244	0	0	0.0259799	0.0416168
685	hsa-miR-5706	1.07061	2.18968	2.18968	0.657822	0.657822	0.364326	0.364326	0.513758	0.723307
686	hsa-miR-4767	1.06855	1.90148	1.28356	0.92573	0.649777	0.378435	0.378435	0.508677	0.523811
687	hsa-miR-520a-3p	1.06337	3.19012	3.19012	0	0	0	0	0.334282	1
688	hsa-miR-3928-3p	1.06	0	0	2.45134	1.2864	0.728653	0.728653	0.0774487	0.328974
689	hsa-miR-3942-5p	1.05544	2.18409	2.18409	0.617894	0.617894	0.364326	0.364326	0.501466	0.350617
690	hsa-miR-6859-5p	1.05528	0	0	0.590723	0.590723	2.57512	1.41487	0.334282	0.117025
691	hsa-miR-3681-5p	1.05439	0.743711	0.743711	1.67669	1.09886	0.742761	0.486368	0.493495	0.508789
692	hsa-miR-4742-3p	1.04495	0	0	1.72843	1.2047	1.40641	1.40641	0.173324	0.87848
693	hsa-miR-4802-3p	1.04268	1.59506	1.59506	0.804319	0.804319	0.728653	0.728653	0.664781	0.94981
694	hsa-miR-4423-5p	1.03382	3.10145	2.33655	0	0	0	0	0.205628	1
695	hsa-miR-1227-3p	1.03006	0.957906	0.957906	0.617894	0.617894	1.51438	1.1557	0.76987	0.483746
696	hsa-miR-194-3p	1.02941	2.18968	2.18968	0.898559	0.625908	0	0	0.579737	0.194252
697	hsa-miR-6774-3p	1.02449	0.461396	0.461396	0.872375	0.872375	1.73969	1.73969	0.683399	0.685584
698	hsa-miR-4679	1.02068	2.18968	2.18968	0.872375	0.872375	0	0	0.585076	0.350617
699	hsa-miR-6844	1.0169	0.743711	0.743711	0	0	2.307	2.307	0.334282	0.350617
700	hsa-miR-6756-3p	1.01485	0.578886	0.578886	2.10135	1.38903	0.364326	0.364326	0.328839	0.287852
701	hsa-miR-4645-3p	0.999449	1.15777	1.15777	1.46214	0.963581	0.378435	0.378435	0.842773	0.361012
702	hsa-miR-3123	0.996949	0.785902	0.785902	1.82651	1.29134	0.378435	0.378435	0.502463	0.340867
703	hsa-miR-4687-5p	0.984894	1.52961	1.00187	0	0	1.42507	1.07121	0.149095	0.225111
704	hsa-miR-615-5p	0.976579	0.461396	0.461396	0	0	2.46834	1.78753	0.334282	0.209796
705	hsa-miR-2114-5p	0.973594	0	0	0	0	2.92078	1.64472	1	0.119013
706	hsa-miR-6501-5p	0.972511	0	0	1.17785	1.17785	1.73969	1.73969	0.334282	0.808814
707	hsa-miR-548ah-3p	0.970234	1.59506	1.59506	1.31564	1.31564	0	0	0.894427	0.350617
708	hsa-miR-6858-3p	0.969715	0.578886	0.578886	1.18021	0.882651	1.15005	1.15005	0.577922	0.985282
709	hsa-miR-1537-3p	0.968551	0	0	1.7556	1.21463	1.15005	1.15005	0.170362	0.751323
710	hsa-miR-6502-5p	0.960505	1.74381	1.14897	1.13771	1.13771	0	0	0.713395	0.350617
711	hsa-miR-5000-3p	0.95865	2.18968	2.18968	0.307836	0.307836	0.378435	0.378435	0.409065	0.895991
712	hsa-miR-6873-3p	0.955065	0.743711	0.743711	0	0	2.12148	2.12148	0.334282	0.350617
713	hsa-miR-488-3p	0.953641	0	0	0.617894	0.617894	2.24303	1.46904	0.334282	0.210838
714	hsa-miR-219b-3p	0.95142	0	0	1.79352	1.24867	1.06074	1.06074	0.172874	0.595343
715	hsa-miR-4640-3p	0.942154	0	0	0.615671	0.615671	2.21079	1.44888	0.334282	0.215826
716	hsa-miR-23b-5p	0.940989	0.957906	0.957906	0.804319	0.804319	1.06074	1.06074	0.904018	0.861796
717	hsa-miR-7854-3p	0.937604	0	0	0	0	2.81281	2.81281	1	0.350617
718	hsa-miR-576-3p	0.933198	0.461396	0.461396	1.58133	1.05452	0.756869	0.756869	0.347081	0.580665
719	hsa-miR-570-3p	0.930264	0	0	1.73005	0.92542	1.06074	1.06074	0.0826171	0.62935
720	hsa-miR-6726-3p	0.930031	0	0	1.27572	0.835698	1.51438	1.1557	0.14915	0.872985
721	hsa-miR-105-5p	0.925761	0	0	2.41296	2.41296	0.364326	0.364326	0.334282	0.437997
722	hsa-miR-371b-5p	0.924939	2.18409	2.18409	0.590723	0.590723	0	0	0.492838	0.350617
723	hsa-miR-548ax	0.920993	2.76298	2.1781	0	0	0	0	0.225298	1
724	hsa-miR-4482-3p	0.897407	0	0	1.17785	1.17785	1.51438	1.1557	0.334282	0.856833
725	hsa-miR-5695	0.89712	0.922792	0.922792	1.76857	1.23995	0	0	0.592858	0.196814
726	hsa-miR-3648	0.895144	0	0	0	0	2.68543	2.28386	1	0.278099
727	hsa-miR-6733-3p	0.890441	0	0	0	0	2.67132	2.2836	1	0.28037
728	hsa-miR-6798-3p	0.882339	0	0	0.617894	0.617894	2.02912	2.02912	0.334282	0.542348
729	hsa-miR-4417	0.87547	0.578886	0.578886	0.307836	0.307836	1.73969	1.73969	0.685569	0.454742
730	hsa-miR-1229-3p	0.872403	1.59506	1.59506	0.657822	0.657822	0.364326	0.364326	0.595532	0.723307
731	hsa-miR-4732-3p	0.864555	0.461396	0.461396	0.617894	0.617894	1.51438	1.1557	0.842102	0.483746
732	hsa-miR-665	0.856635	0.957906	0.957906	1.23357	0.80756	0.378435	0.378435	0.829033	0.404357
733	hsa-miR-4708-3p	0.841863	0.785902	0.785902	0	0	1.73969	1.73969	0.334282	0.350617
734	hsa-miR-888-5p	0.833164	0.578886	0.578886	1.17785	1.17785	0.742761	0.486368	0.655117	0.759878
735	hsa-miR-1236-3p	0.827483	0	0	0	0	2.48245	1.70114	1	0.187855
736	hsa-miR-6766-3p	0.82278	0	0	0	0	2.46834	1.78753	1	0.209796
737	hsa-miR-4709-5p	0.82227	0.461396	0.461396	1.24855	0.818937	0.756869	0.756869	0.416424	0.701323
738	hsa-miR-182-3p	0.818595	0	0	1.39504	0.927433	1.06074	1.06074	0.154753	0.835577
739	hsa-miR-205-3p	0.814476	0.957906	0.957906	0	0	1.48552	0.972736	0.334282	0.17056
740	hsa-miR-4723-5p	0.79917	0	0	0.657822	0.657822	1.73969	1.73969	0.334282	0.595531
741	hsa-miR-133a-5p	0.793654	2.38096	1.67442	0	0	0	0	0.176933	1
742	hsa-miR-4430	0.793654	2.38096	1.67442	0	0	0	0	0.176933	1
743	hsa-miR-627-3p	0.792041	1.5718	1.5718	0.804319	0.804319	0	0	0.670422	0.350617
744	hsa-miR-5193	0.791472	0.578886	0.578886	1.79553	1.23015	0	0	0.385976	0.187772
745	hsa-miR-4770	0.78586	0	0	0.617894	0.617894	1.73969	1.73969	0.334282	0.578833
746	hsa-miR-3907	0.77959	2.33877	1.66084	0	0	0	0	0.180894	1
747	hsa-miR-3187-3p	0.775965	0	0	1.17785	1.17785	1.15005	1.15005	0.334282	0.987839
748	hsa-miR-378e	0.772858	0.578886	0.578886	0	0	1.73969	1.73969	0.334282	0.350617
749	hsa-miR-1252-5p	0.768999	0	0	0	0	2.307	2.307	1	0.350617
750	hsa-miR-1287-3p	0.768999	0	0	0	0	2.307	2.307	1	0.350617
751	hsa-miR-3183	0.768999	0	0	0	0	2.307	2.307	1	0.350617
752	hsa-miR-4421	0.768999	0	0	0	0	2.307	2.307	1	0.350617
753	hsa-miR-4725-3p	0.768999	0	0	0	0	2.307	2.307	1	0.350617
754	hsa-miR-6715b-3p	0.768999	0	0	0	0	2.307	2.307	1	0.350617
755	hsa-miR-4651	0.766699	0	0	0	0	2.3001	2.3001	1	0.350617
756	hsa-miR-4503	0.758472	0	0	2.27542	2.27542	0	0	0.334282	0.350617
757	hsa-miR-1913	0.756422	0.461396	0.461396	0.657822	0.657822	1.15005	1.15005	0.810419	0.736228
758	hsa-miR-514a-3p	0.75527	1.90148	1.28356	0	0	0.364326	0.364326	0.160651	0.350617
759	hsa-miR-6514-5p	0.752696	0.743711	0.743711	0	0	1.51438	1.1557	0.334282	0.231431
760	hsa-miR-3135b	0.75096	1.59506	1.59506	0.657822	0.657822	0	0	0.595532	0.350617
761	hsa-miR-188-3p	0.744014	0	0	1.48928	1.17757	0.742761	0.486368	0.226624	0.608514
762	hsa-miR-4802-5p	0.73699	0.785902	0.785902	0	0	1.42507	1.07121	0.334282	0.225111
763	hsa-miR-3157-3p	0.736931	0	0	0	0	2.21079	1.44888	1	0.170875
764	hsa-miR-7111-3p	0.736931	0	0	0	0	2.21079	1.44888	1	0.170875
765	hsa-miR-3134	0.729893	2.18968	2.18968	0	0	0	0	0.334282	1
766	hsa-miR-4491	0.729893	2.18968	2.18968	0	0	0	0	0.334282	1
767	hsa-miR-518c-3p	0.729893	2.18968	2.18968	0	0	0	0	0.334282	1
768	hsa-miR-922	0.729893	2.18968	2.18968	0	0	0	0	0.334282	1
769	hsa-miR-548at-5p	0.728594	1.59506	1.59506	0.590723	0.590723	0	0	0.564291	0.350617
770	hsa-miR-1911-5p	0.728031	2.18409	2.18409	0	0	0	0	0.334282	1
771	hsa-miR-491-3p	0.728031	2.18409	2.18409	0	0	0	0	0.334282	1
772	hsa-miR-5003-3p	0.728031	2.18409	2.18409	0	0	0	0	0.334282	1
773	hsa-miR-4703-3p	0.724648	2.17395	1.61725	0	0	0	0	0.200255	1
774	hsa-miR-1305	0.724299	0	0	1.11215	0.819115	1.06074	1.06074	0.196025	0.966397
775	hsa-miR-95-5p	0.722174	0.957906	0.957906	1.20862	0.791492	0	0	0.843003	0.170596
776	hsa-miR-3943	0.713344	0.461396	0.461396	0.617894	0.617894	1.06074	1.06074	0.842102	0.743667
777	hsa-miR-4705	0.713117	0.957906	0.957906	1.18145	1.18145	0	0	0.88525	0.350617
778	hsa-miR-1298-5p	0.711917	0.957906	0.957906	1.17785	1.17785	0	0	0.886879	0.350617
779	hsa-miR-124-5p	0.711686	0	0	0	0	2.13506	1.48866	1	0.194635
780	hsa-miR-146a-3p	0.708972	1.3226	0.874762	0.804319	0.804319	0	0	0.669386	0.350617
781	hsa-miR-1255b-5p	0.707162	0	0	0	0	2.12148	2.12148	1	0.350617
782	hsa-miR-4758-5p	0.706041	0	0	0	0	2.11812	1.72674	1	0.259605
783	hsa-miR-2114-3p	0.703028	0.578886	0.578886	1.5302	1.01479	0	0	0.429122	0.175316
784	hsa-miR-6765-3p	0.702828	0	0	1.73005	0.92542	0.378435	0.378435	0.0826171	0.254664
785	hsa-miR-15a-3p	0.702516	1.36479	0.907064	0	0	0.742761	0.486368	0.154645	0.17056
786	hsa-miR-3607-5p	0.701338	0	0	0	0	2.10401	1.72573	1	0.262253
787	hsa-miR-1179	0.698538	0.957906	0.957906	1.13771	1.13771	0	0	0.905493	0.350617
788	hsa-miR-4791	0.693351	1.70162	1.12568	0	0	0.378435	0.378435	0.152866	0.350617
789	hsa-miR-1262	0.691926	0	0	0.92573	0.649777	1.15005	1.15005	0.176157	0.879898
790	hsa-miR-6749-3p	0.688769	2.06631	1.51708	0	0	0	0	0.194702	1
791	hsa-miR-3130-5p	0.688076	0	0	0.657822	0.657822	1.40641	1.40641	0.334282	0.350617
792	hsa-miR-2116-3p	0.687813	0	0	2.06344	1.18982	0	0	0.104828	0.126466
793	hsa-miR-6740-5p	0.683407	0	0	2.05022	1.3619	0	0	0.154444	0.175937
794	hsa-miR-1185-5p	0.676374	0	0	0	0	2.02912	2.02912	1	0.350617
795	hsa-miR-6735-5p	0.676374	0	0	0	0	2.02912	2.02912	1	0.350617
796	hsa-miR-3622a-5p	0.674767	0	0	0.617894	0.617894	1.40641	1.40641	0.334282	0.640289
797	hsa-miR-6746-3p	0.674767	0	0	0.617894	0.617894	1.40641	1.40641	0.334282	0.640289
798	hsa-miR-509-3-5p	0.661764	0.578886	0.578886	0	0	1.40641	1.40641	0.334282	0.350617
799	hsa-miR-3916	0.660721	0	0	1.98216	1.328	0	0	0.157732	0.179177
800	hsa-miR-4726-5p	0.66014	1.3226	0.874762	0.657822	0.657822	0	0	0.553326	0.350617
801	hsa-miR-1976	0.653128	1.59506	1.59506	0	0	0.364326	0.364326	0.334282	0.350617
802	hsa-miR-6748-3p	0.653128	1.59506	1.59506	0	0	0.364326	0.364326	0.334282	0.350617
803	hsa-miR-7976	0.653128	1.59506	1.59506	0	0	0.364326	0.364326	0.334282	0.350617
804	hsa-miR-6501-3p	0.645317	0.785902	0.785902	0	0	1.15005	1.15005	0.334282	0.350617
805	hsa-miR-1273h-5p	0.641498	0.461396	0.461396	1.4631	0.9812	0	0	0.371214	0.179551
806	hsa-miR-376a-3p	0.640686	0	0	1.54362	1.23014	0.378435	0.378435	0.230082	0.416774
807	hsa-miR-5680	0.636211	0	0	1.5302	1.01479	0.378435	0.378435	0.153814	0.352634
808	hsa-miR-505-5p	0.634298	1.59506	1.59506	0.307836	0.307836	0	0	0.441357	0.350617
809	hsa-miR-6515-3p	0.633524	0.461396	0.461396	0	0	1.43918	1.0741	0.334282	0.222142
810	hsa-miR-6516-5p	0.631629	0	0	1.51645	0.784169	0.378435	0.378435	0.0736105	0.274641
811	hsa-miR-6868-3p	0.622901	0	0	1.49027	0.994395	0.378435	0.378435	0.156167	0.360787
812	hsa-miR-4646-3p	0.621687	0	0	0.804319	0.804319	1.06074	1.06074	0.334282	0.861796
813	hsa-miR-192-3p	0.621405	0	0	1.86422	0.911088	0	0	0.060003	0.0799845
814	hsa-miR-1914-5p	0.611889	0	0	1.83567	1.26439	0	0	0.168591	0.18985
815	hsa-miR-6786-3p	0.611889	0	0	1.83567	1.26439	0	0	0.168591	0.18985
816	hsa-miR-3178	0.610094	0.957906	0.957906	0.872375	0.872375	0	0	0.948299	0.350617
817	hsa-miR-548a-5p	0.609991	0.461396	0.461396	0.307836	0.307836	1.06074	1.06074	0.785937	0.350617
818	hsa-miR-4768-5p	0.607463	0.785902	0.785902	0.307836	0.307836	0.728653	0.728653	0.580088	0.627943
819	hsa-miR-548al	0.605198	1.15777	1.15777	0.657822	0.657822	0	0	0.712953	0.350617
820	hsa-miR-3116	0.601485	0.743711	0.743711	0	0	1.06074	1.06074	0.334282	0.350617
821	hsa-miR-6736-5p	0.590244	0	0	0	0	1.77073	1.40154	1	0.246889
822	hsa-miR-6853-3p	0.590244	0	0	0	0	1.77073	1.40154	1	0.246889
823	hsa-miR-1306-3p	0.589523	0	0	1.76857	1.23995	0	0	0.175694	0.196814
824	hsa-miR-4683	0.589314	0	0	0.617894	0.617894	1.15005	1.15005	0.334282	0.711447
825	hsa-miR-4717-3p	0.587408	0.957906	0.957906	0.804319	0.804319	0	0	0.904018	0.350617
826	hsa-miR-1267	0.579896	0	0	0	0	1.73969	1.73969	1	0.350617
827	hsa-miR-3667-3p	0.579896	0	0	0	0	1.73969	1.73969	1	0.350617
828	hsa-miR-371b-3p	0.579896	0	0	0	0	1.73969	1.73969	1	0.350617
829	hsa-miR-383-5p	0.579896	0	0	0	0	1.73969	1.73969	1	0.350617
830	hsa-miR-4423-3p	0.579896	0	0	0	0	1.73969	1.73969	1	0.350617
831	hsa-miR-4638-5p	0.579896	0	0	0	0	1.73969	1.73969	1	0.350617
832	hsa-miR-4680-3p	0.579896	0	0	0	0	1.73969	1.73969	1	0.350617
833	hsa-miR-495-5p	0.579896	0	0	0	0	1.73969	1.73969	1	0.350617
834	hsa-miR-6802-3p	0.579896	0	0	0	0	1.73969	1.73969	1	0.350617
835	hsa-miR-6843-3p	0.579896	0	0	0	0	1.73969	1.73969	1	0.350617
836	hsa-miR-6885-3p	0.579896	0	0	0	0	1.73969	1.73969	1	0.350617
837	hsa-miR-758-5p	0.579896	0	0	0	0	1.73969	1.73969	1	0.350617
838	hsa-miR-1278	0.57457	0.743711	0.743711	0.615671	0.615671	0.364326	0.364326	0.896383	0.750178
839	hsa-miR-6819-3p	0.56368	0.578886	0.578886	1.11215	0.819115	0	0	0.603296	0.216683
840	hsa-miR-7156-5p	0.559546	0	0	0.617894	0.617894	1.06074	1.06074	0.334282	0.743667
841	hsa-miR-433-5p	0.557288	0.578886	0.578886	0	0	1.09298	1.09298	0.334282	0.350617
842	hsa-miR-4999-5p	0.546543	0.578886	0.578886	0	0	1.06074	1.06074	0.334282	0.350617
843	hsa-miR-5699-3p	0.543347	0.461396	0.461396	0.804319	0.804319	0.364326	0.364326	0.717049	0.650251
844	hsa-miR-4470	0.538576	0.957906	0.957906	0.657822	0.657822	0	0	0.799979	0.350617
845	hsa-miR-1237-3p	0.537624	0	0	1.24855	0.818937	0.364326	0.364326	0.149629	0.390503
846	hsa-miR-4511	0.533035	0.461396	0.461396	1.13771	1.13771	0	0	0.590403	0.350617
847	hsa-miR-105-3p	0.531686	1.59506	1.59506	0	0	0	0	0.334282	1
848	hsa-miR-1276	0.531686	1.59506	1.59506	0	0	0	0	0.334282	1
849	hsa-miR-3652	0.531686	1.59506	1.59506	0	0	0	0	0.334282	1
850	hsa-miR-4649-3p	0.531686	1.59506	1.59506	0	0	0	0	0.334282	1
851	hsa-miR-4649-5p	0.531686	1.59506	1.59506	0	0	0	0	0.334282	1
852	hsa-miR-4734	0.531686	1.59506	1.59506	0	0	0	0	0.334282	1
853	hsa-miR-519c-3p	0.531686	1.59506	1.59506	0	0	0	0	0.334282	1
854	hsa-miR-5697	0.531686	1.59506	1.59506	0	0	0	0	0.334282	1
855	hsa-miR-6720-5p	0.531686	1.59506	1.59506	0	0	0	0	0.334282	1
856	hsa-miR-6749-5p	0.531686	1.59506	1.59506	0	0	0	0	0.334282	1
857	hsa-miR-675-3p	0.531686	1.59506	1.59506	0	0	0	0	0.334282	1
858	hsa-miR-6804-5p	0.531686	1.59506	1.59506	0	0	0	0	0.334282	1
859	hsa-miR-548z	0.51621	0.957906	0.957906	0.590723	0.590723	0	0	0.749049	0.350617
860	hsa-miR-597-5p	0.51601	0.743711	0.743711	0.804319	0.804319	0	0	0.95666	0.350617
861	hsa-miR-1250-5p	0.514057	0	0	1.17785	1.17785	0.364326	0.364326	0.334282	0.545778
862	hsa-miR-4714-5p	0.514057	0	0	1.17785	1.17785	0.364326	0.364326	0.334282	0.545778
863	hsa-miR-1251-5p	0.509495	0	0	0	0	1.52848	1.15822	1	0.228462
864	hsa-miR-6855-3p	0.509495	0	0	0	0	1.52848	1.15822	1	0.228462
865	hsa-miR-5196-3p	0.504792	0	0	0	0	1.51438	1.1557	1	0.231431
866	hsa-miR-585-5p	0.504792	0	0	0	0	1.51438	1.1557	1	0.231431
867	hsa-miR-6806-3p	0.504792	0	0	0	0	1.51438	1.1557	1	0.231431
