# Supplementary material for: Small RNA sequencing reveals metastasis-related microRNAs in lung adenocarcinoma
Source: Oncotarget. 2017 Mar 7;8(16):27047–61. doi: 10.18632/oncotarget.15968 (PMC5432317; doi:10.18632/oncotarget.15968)
Supplement: Supplementary file 3 [file oncotarget-08-27047-s003.xlsx]

## Sheet: Supplementary Table S3
No.	miRNA	Total mean	LAC without Metastases		LAC with Metastases		Brain Metastases		LAC without metastases vs. LAC with metastases	LAC with metastases vs. Brain metastases
			Mean (n = 8)	SEM	Mean (n = 8)	SEM	Mean (n = 8)	SEM	p-value (t-test)	p-value (t-test)
61	hsa-miR-101-3p	1737.41	2612.24	220.986	1578.8	159.304	1021.18	222.716	0.00197582	0.0285604
79	hsa-miR-210-3p	1173.68	689.399	116.368	1128.06	62.7194	1703.59	293.774	0.00507374	0.123424
85	hsa-miR-15a-5p	1066.62	1138.14	91.2134	847.427	61.9774	1214.28	151.297	0.0195474	0.039446
64	hsa-miR-130a-3p	1548.47	1991.65	244.568	1308.83	106.848	1344.94	371.587	0.0227413	0.921315
60	hsa-let-7e-5p	1741.88	1335.96	115.562	1941.94	208.639	1947.75	408.059	0.023535	0.982641
16	hsa-miR-16-5p	16183	16161.4	912.955	12909.4	914.179	19478.1	1873.67	0.024639	0.00209771
94	hsa-miR-342-3p	792.79	1100.31	74.6523	805.973	91.9002	472.092	71.25	0.026168	0.00127898
103	hsa-miR-769-5p	678.86	709.82	45.0408	541.111	51.4755	785.65	193.16	0.0271646	0.206381
135	hsa-miR-361-5p	345.309	380.003	28.8042	278.863	29.252	377.06	53.0001	0.0273175	0.0470141
98	hsa-miR-30a-3p	730.852	1245.48	297.819	575.799	120.477	371.274	68.1887	0.0559096	0.143461
15	hsa-miR-10b-5p	16688.8	10195.2	1825.55	24564.2	6964.86	15307	4573	0.0658078	0.0706516
29	hsa-miR-100-5p	5907.67	11290.6	3983.29	3342.33	261.639	3090.05	907.312	0.0663525	0.763856
175	hsa-miR-193a-3p	123.283	86.7767	15.4858	134.591	18.6899	148.481	47.826	0.0689584	0.726874
111	hsa-miR-941	556.229	339.825	42.3599	615.331	134.485	713.531	195.854	0.070981	0.251908
35	hsa-miR-29a-3p	4705.34	5319.04	521.717	4200.79	285.573	4596.18	796.607	0.0810537	0.56802
139	hsa-miR-335-5p	313.982	315.885	38.4567	233.877	21.8219	392.185	39.0088	0.08482	0.00184487
49	hsa-miR-125b-5p	2763.18	3566.54	694.124	2280.47	110.265	2442.54	584.994	0.0886441	0.804409
129	hsa-miR-128-3p	385.566	240.826	17.5859	312.511	37.3413	603.362	107.731	0.104367	0.00584445
115	hsa-miR-29b-3p	536.837	581.908	78.5628	434.512	34.1569	594.09	95.7702	0.107345	0.0450246
18	hsa-miR-375	12288.7	4146.44	536.858	7997.84	2216.55	24721.8	12590	0.113408	0.209419
97	hsa-miR-345-5p	739.72	431.254	53.1267	656.792	127.112	1131.12	234.698	0.123885	0.00919246
157	hsa-miR-363-3p	201.244	70.4444	10.1073	175.332	63.9151	357.956	167.256	0.127337	0.154016
128	hsa-miR-15b-5p	403.616	429.867	55.4801	323.364	36.6554	457.616	81.9008	0.131549	0.163716
26	hsa-miR-25-3p	6183.15	6436.7	708.945	5190.75	373.983	6922	901.501	0.142387	0.0302055
59	hsa-miR-4454	1750.38	1243.42	191.931	1808.4	315.886	2199.33	350.898	0.148653	0.366232
106	hsa-miR-99a-5p	591.406	674.219	118.579	464.171	72.3661	635.827	89.8753	0.152764	0.0463549
167	hsa-miR-328-3p	142.913	117.997	20.59	172.639	30.8643	138.103	36.4904	0.162935	0.188473
136	hsa-miR-195-5p	327.544	418.664	46.8183	340.755	26.0473	223.212	46.7854	0.167949	0.0962429
147	hsa-miR-34b-5p	278.124	608.618	281.575	186.358	85.1549	39.3955	13.6793	0.173129	0.140563
125	hsa-miR-193b-3p	417.713	311.957	57.1852	481.871	104.408	459.313	84.7869	0.175407	0.833882
84	hsa-miR-107	1072.51	1115.9	94.9117	897.01	120.721	1204.61	119.201	0.175955	0.0166147
108	hsa-miR-574-3p	585.578	465.899	68.227	592.534	58.8017	698.302	122.936	0.181542	0.458095
13	hsa-miR-191-5p	18894.4	18457.2	1673.13	15404.1	1385.25	22821.9	2865.58	0.181655	0.0150953
141	hsa-miR-497-5p	306.939	411.743	46.8516	332.329	32.6277	176.745	49.4988	0.185955	0.000425359
7	hsa-miR-22-3p	40298.6	35313.2	3838.56	43029.4	4062.75	42553.2	7296.2	0.189069	0.944346
153	hsa-miR-196a-5p	226.213	56.1967	31.6289	206.048	104.613	416.394	217.917	0.191911	0.125172
44	hsa-miR-151a-5p	3498.56	2937.12	210.462	3430.92	292.478	4127.63	643.733	0.192128	0.12439
33	hsa-miR-30a-5p	5008.94	7576.24	1606.46	5008.79	966.758	2441.79	414.276	0.192452	0.0562761
52	hsa-miR-93-5p	2502.93	2373.49	315.734	1873.03	192.438	3262.27	456.39	0.197359	0.00918205
82	hsa-miR-199b-5p	1088.18	1689.87	229.89	1328.25	136.66	246.41	47.974	0.197764	0.000258424
142	hsa-miR-106b-5p	305.162	292.897	40.3101	234.135	18.8712	388.455	49.7935	0.207933	0.00822432
112	hsa-miR-142-3p	552.891	812.964	155.464	554.462	121.412	291.246	77.5425	0.211124	0.0946638
66	hsa-miR-192-5p	1526.19	1045.41	113.027	1537.83	359.373	1995.32	766.865	0.212248	0.511699
168	hsa-miR-708-5p	141.014	111.29	25.3538	178.793	45.7256	132.959	54.7082	0.217589	0.161956
146	hsa-miR-335-3p	279.418	287.807	60.7871	198.476	33.3068	351.971	70.4645	0.218363	0.0677607
133	hsa-miR-148a-5p	371.142	236.017	28.448	347.618	83.9014	529.79	204.459	0.228373	0.240752
131	hsa-miR-106b-3p	379.55	395.542	38.982	334.53	28.7523	408.579	75.9185	0.228421	0.252549
95	hsa-miR-9-5p	790.989	952.225	647.162	148.44	63.7573	1272.3	450.961	0.236785	0.0258088
70	hsa-miR-34c-5p	1444.91	2996.4	1478.01	1059.4	525.18	278.939	84.8889	0.237193	0.206684
54	hsa-miR-142-5p	2335.55	3441.88	824.824	2323.09	456.14	1241.66	346.942	0.254985	0.106607
67	hsa-miR-23a-3p	1516.97	1524.86	114.31	1723.67	124.18	1302.37	234.195	0.258471	0.0261296
143	hsa-let-7d-3p	301.585	277.871	22.8661	325.801	34.3693	301.082	52.7711	0.265031	0.6687
86	hsa-miR-423-5p	964.483	817.762	93.3536	959.721	81.7089	1115.97	192.427	0.271703	0.361356
40	hsa-miR-19b-3p	3921.22	4998.44	1138.77	3312.52	947.75	3452.71	723.641	0.274247	0.742679
19	hsa-miR-126-5p	10391.3	12971.1	2224.89	10178.3	1073.71	8024.51	1587.98	0.277266	0.250846
161	hsa-miR-339-3p	165.615	119.926	16.542	153.375	24.5327	223.544	40.5209	0.277289	0.0371653
165	hsa-miR-144-3p	159.217	201.409	67.6753	113.909	37.6981	162.333	71.2753	0.277663	0.569922
9	hsa-miR-148a-3p	34873.2	26850.7	3870.32	36044.1	7172.62	41724.7	15866.1	0.278285	0.628629
56	hsa-miR-423-3p	2184.14	1770.33	203.48	2115.8	231.376	2666.3	483.726	0.281065	0.136016
68	hsa-miR-373-3p	1505.82	2185.15	1577.75	380.741	379.745	1951.57	1946.95	0.284908	0.349574
51	hsa-miR-98-5p	2711.65	2160.24	208.972	2513.59	240.134	3461.13	502.236	0.285697	0.13947
174	hsa-miR-7704	127.651	167.181	48.0022	109.844	19.3222	105.928	31.1711	0.286509	0.910245
127	hsa-miR-181d-5p	414.813	328.304	66.6545	451.891	89.84	464.245	54.5953	0.287884	0.881987
92	hsa-miR-146a-5p	848.275	869.983	115.991	651.017	161.029	1023.83	570.573	0.288477	0.414104
17	hsa-miR-141-3p	15457.4	11465.8	1110.97	15727.6	3770.28	19179	5211.75	0.29656	0.168664
77	hsa-miR-181c-5p	1229.89	957.642	135.07	1254.13	239.043	1477.89	305.485	0.298457	0.259297
74	hsa-miR-372-3p	1307.49	1922.36	1469.94	307.836	307.836	1692.26	1691.83	0.300537	0.350476
180	hsa-miR-145-3p	114.942	163.841	34.0581	122.633	17.6078	58.3511	11.406	0.300651	0.0154938
176	hsa-miR-500a-3p	122.067	93.4606	13.9319	182.936	82.1974	89.8028	23.4038	0.301314	0.166883
118	hsa-miR-223-3p	501.823	605.083	137.042	441.265	71.8128	459.122	111.591	0.307611	0.882992
109	hsa-miR-17-5p	584.705	702.574	236.035	433.258	109.449	618.284	88.1591	0.318158	0.0745168
163	hsa-miR-374a-3p	162.38	166.984	34.5016	123.148	25.3908	197.01	46.8488	0.32352	0.165191
119	hsa-miR-484	500.207	460.649	43.1952	541.371	66.4829	498.602	93.7705	0.325884	0.634986
58	hsa-miR-24-3p	1830.04	1569.71	143.82	1862.77	251.038	2057.64	427.297	0.328266	0.448302
169	hsa-miR-18a-5p	139.376	143.248	25.2403	105.693	27.5588	169.188	28.978	0.33199	0.170424
22	hsa-miR-125a-5p	7319.3	9401.39	2024.43	7320.12	490.257	5236.4	885.013	0.334659	0.0432325
81	hsa-miR-371a-5p	1160.63	1494.02	1084.52	358.936	358.936	1628.92	1626.93	0.33727	0.34991
87	hsa-miR-200a-3p	942.559	648.671	132.593	958.733	282.891	1220.27	326.503	0.337827	0.22989
134	hsa-miR-338-3p	352.476	290.076	97.8618	190.583	33.1737	576.77	141.609	0.351963	0.0433626
90	hsa-miR-20a-5p	850.698	987.74	345.619	622.459	166.897	941.896	153.027	0.357376	0.0620569
101	hsa-miR-19a-3p	699.253	923.731	244.331	640.17	171.082	533.859	84.4322	0.357892	0.419635
182	hsa-miR-501-3p	110.343	101.743	19.413	158.191	56.1737	71.0936	20.0607	0.358341	0.0713286
57	hsa-miR-150-5p	2080.61	3137.25	474.566	2438.79	569.015	665.785	196.863	0.36184	0.00848281
76	hsa-miR-532-5p	1258.38	1006.36	127.67	1693.21	722.523	1075.56	235.387	0.365078	0.283068
93	hsa-miR-660-5p	829.848	675.989	89.8683	1145.43	493.723	668.121	149.028	0.365408	0.283645
24	hsa-miR-486-5p	7130.96	10142.7	4025.33	6033.73	1764.69	5216.43	1086.19	0.365692	0.741967
120	hsa-miR-1307-5p	477.178	350.233	55.7756	421.011	52.0426	660.288	147.916	0.369222	0.211841
43	hsa-miR-221-3p	3720.3	4693.03	1054.72	3465.51	830.94	3002.36	872.631	0.376084	0.435021
122	hsa-miR-4286	471.478	412.774	60.6297	491.382	64.8339	510.277	50.6274	0.390811	0.838805
5	hsa-miR-26a-5p	57770.5	66629.9	5722.82	60856.2	3268.05	45825.5	5233.49	0.395756	0.0397666
160	hsa-miR-96-5p	171.258	162.574	37.3173	118.99	33.2729	232.211	36.4471	0.398055	0.00303922
158	hsa-miR-338-5p	188.254	146.533	58.4266	95.2584	12.9927	322.971	142.817	0.406059	0.175076
42	hsa-miR-145-5p	3807.65	5589.07	1254.39	4440.59	476.964	1393.29	306.1	0.406523	0.0012666
184	hsa-miR-200a-5p	106.541	67.7576	16.0521	87.3696	16.8742	164.497	37.701	0.413893	0.0307664
148	hsa-miR-339-5p	263.199	247.132	55.573	194.581	33.3615	347.884	61.2562	0.431074	0.00842336
12	hsa-miR-182-5p	21628.9	14684.8	2047.38	18119.7	3758.94	32082.2	5336.87	0.435683	0.00282455
185	hsa-miR-30d-3p	103.725	109.593	17.4428	93.4756	10.2621	108.107	10.9671	0.439083	0.385639
117	hsa-miR-181a-2-3p	515.699	570.026	79.1247	474.047	93.9242	503.025	100.066	0.447511	0.788669
30	hsa-let-7g-5p	5649.04	6057.58	393.134	5619.04	403.159	5270.49	521.286	0.449069	0.214059
78	hsa-miR-183-5p	1218.77	889.173	127.731	1107.68	253.718	1659.46	248.514	0.454539	0.0350861
45	hsa-miR-30b-5p	3187.11	3175.21	401.552	2823.73	245.907	3562.39	593.583	0.46774	0.250878
104	hsa-miR-28-5p	658.263	608.722	77.8298	692.949	81.7934	673.117	104.607	0.468014	0.739277
151	hsa-miR-449b-5p	233.471	95.1894	64.5983	206.784	137.177	398.439	260.416	0.47389	0.238269
41	hsa-miR-126-3p	3863.59	5047.03	1163.5	4122.98	527.291	2420.77	313.287	0.48136	0.0216142
156	hsa-miR-141-5p	221.689	148.148	25.223	169.976	16.7452	346.943	58.7816	0.482788	0.00931617
126	hsa-miR-361-3p	416.306	447.73	24.3173	409.985	46.5525	391.203	167.86	0.484175	0.904004
8	hsa-miR-27b-3p	39902.3	40565.2	1717.91	45211.9	6289.36	33930	5397.12	0.487736	0.0222518
6	hsa-miR-92a-3p	50781.7	59238.1	13784.3	46829.6	10663.5	46277.4	6987.55	0.488158	0.95919
38	hsa-miR-451a	4078.21	5046.36	1771.39	3531.9	1186.5	3656.37	825.552	0.489162	0.941979
152	hsa-miR-652-3p	233.187	201.267	22.219	235.521	43.2297	262.773	62.9466	0.492533	0.574671
34	hsa-miR-186-5p	5002.44	5627.21	398.532	5118.12	616.468	4261.99	944.357	0.499331	0.164717
27	hsa-miR-28-3p	6159.08	6077.57	621.231	6715	705.896	5684.67	1282.99	0.508896	0.204175
187	hsa-miR-152-3p	99.9869	110.584	29.9092	89.1268	10.8342	100.25	25.1791	0.510959	0.688555
72	hsa-miR-29c-3p	1359.39	1639.79	202.171	1491.41	91.5733	946.978	156.117	0.514653	0.00134582
28	hsa-miR-99b-5p	6116.7	7164.75	1100.13	6301.21	713.469	4884.12	945.569	0.520856	0.141746
62	hsa-miR-199a-5p	1564.4	2250.9	365.346	1998.41	135.211	443.87	120.01	0.527382	5.67417e-05
181	hsa-let-7b-3p	111.582	117.466	9.36674	105.223	16.6066	112.057	9.7075	0.531141	0.760946
91	hsa-miR-30c-5p	848.629	881.327	95.1577	810.652	64.0998	853.908	129.027	0.547781	0.794517
107	hsa-miR-197-3p	586.909	497.931	86.3731	572.439	85.3723	690.358	180.088	0.549374	0.462241
83	hsa-miR-155-5p	1082.95	1451.29	194.056	1247.77	280.856	549.785	117.485	0.560579	0.0149678
73	hsa-let-7d-5p	1316.74	1251.05	66.4783	1339.1	132.049	1360.06	166.868	0.560973	0.879131
171	hsa-miR-204-5p	133.448	59.8393	13.5523	73.7585	19.1745	266.746	147.9	0.562767	0.252551
10	hsa-let-7f-5p	26021.2	24701.6	956.987	25976.5	1952.12	27385.6	2676.01	0.56693	0.51242
63	hsa-miR-205-5p	1550.57	940.86	482.277	1549.24	927.816	2161.62	1375.58	0.569949	0.332537
102	hsa-miR-449a	683.603	226.387	116.366	390.235	267.375	1434.19	955.519	0.583072	0.176365
75	hsa-miR-429	1265.35	1027.7	231.926	1199.2	200.312	1569.17	295.938	0.584578	0.0550558
149	hsa-miR-454-3p	255.357	215.917	21.6688	238.592	35.0454	311.563	60.7867	0.590765	0.0929458
1	hsa-miR-21-5p	103187	91745.1	15637.2	102795	13740.4	115021	18719.5	0.60385	0.492778
4	hsa-miR-181a-5p	61825.1	63563.5	6123.23	58155	8285.7	63756.9	9174.37	0.607831	0.560655
39	hsa-miR-200c-3p	3947.35	2875.4	528.19	3347.31	732.752	5619.34	731.991	0.609536	0.0699611
132	hsa-miR-374b-5p	375.798	364.401	27.3645	388.079	36.5591	374.914	58.332	0.612215	0.852418
138	hsa-miR-222-3p	323.204	379.503	86.6806	319.735	78.9731	270.375	98.9855	0.618204	0.262757
32	hsa-miR-27a-3p	5222.61	5227.86	466.986	5657.42	713.035	4782.56	866.636	0.622121	0.0677526
47	hsa-miR-199b-3p	2858.3	4018.82	698.77	3611.87	408.269	944.205	219.383	0.622894	0.000413955
121	hsa-miR-146b-5p	473.891	418.26	76.7539	358.887	92.1532	644.525	269.34	0.628235	0.175601
155	hsa-miR-1275	225.464	182.553	21.932	202.037	33.3964	291.801	84.7698	0.633344	0.351314
53	hsa-miR-127-3p	2392.62	2461.1	517.995	2160.84	334.979	2555.91	438.473	0.633971	0.429361
14	hsa-let-7i-5p	17292.3	19214	1953.27	17999.2	1579.18	14663.6	1619.53	0.636136	0.00119629
144	hsa-miR-149-5p	286.697	154.674	22.3688	185.854	63.999	519.564	250.372	0.652634	0.135936
159	hsa-miR-374a-5p	182.875	194.49	30.4959	178.898	15.5503	175.236	11.0505	0.655733	0.859062
178	hsa-miR-22-5p	115.528	105.071	24.9282	93.4392	8.03895	148.075	31.7181	0.663763	0.160983
166	hsa-miR-574-5p	155.628	129.458	32.8755	147.219	23.864	190.206	30.8862	0.668625	0.196166
46	hsa-miR-199a-3p	2912.26	3988.21	666.098	3653.98	395.656	1094.6	277.862	0.672745	0.000949275
37	hsa-miR-181b-5p	4342.64	4210.03	511.492	3871.99	599.23	4945.91	769.481	0.674404	0.201458
154	hsa-miR-421	225.699	200.758	42.1235	225.452	40.1787	250.887	45.8745	0.677872	0.569264
183	hsa-let-7i-3p	109.933	116.288	16.6249	108.025	13.2301	105.486	19.3145	0.703219	0.911281
71	hsa-miR-320a	1373.45	1403.69	71.9352	1460.48	129.138	1256.18	185.8	0.706599	0.199293
36	hsa-miR-151a-3p	4673.59	4248.02	401.692	4455.11	359.872	5317.65	854.381	0.706759	0.25406
105	hsa-miR-181a-3p	618.32	554.461	54.9458	595.223	91.9515	705.275	132.832	0.709259	0.392043
170	hsa-miR-135b-5p	135.29	105.208	26.7153	118.677	26.6925	181.984	64.6527	0.72668	0.253668
114	hsa-miR-200b-3p	540.687	527.122	141.861	471.355	86.5003	623.583	98.255	0.742123	0.0698159
65	hsa-miR-203a	1541.63	1155.11	200.33	1293.26	368.694	2176.51	808.818	0.746855	0.151585
48	hsa-miR-378a-3p	2824.36	2861.76	325.798	3042.5	452.9	2568.83	539.116	0.750754	0.413086
172	hsa-miR-381-3p	133.234	116.608	31.1992	105.44	17.0722	177.654	32.8285	0.758141	0.0586816
88	hsa-miR-23b-3p	898.665	952.275	68.7697	988.05	94.1545	755.669	180.256	0.763484	0.155988
179	hsa-miR-455-5p	115.073	124.215	22.4792	132.765	16.6472	88.2396	27.6281	0.764365	0.138135
150	hsa-miR-744-5p	241.766	234.97	20.118	248.361	39.2252	241.966	30.8502	0.765779	0.890592
186	hsa-miR-136-3p	101.101	92.978	23.1634	85.2324	17.0304	125.094	25.8222	0.791547	0.203345
2	hsa-miR-10a-5p	90108.4	89100.5	25524	97928.7	24253.5	83296	42613.2	0.805664	0.477626
55	hsa-let-7c-5p	2216.41	1950.2	242.747	1861.81	262.69	2837.23	384.821	0.808397	0.0232727
110	hsa-miR-331-3p	578.275	442.726	107.044	476.133	90.441	815.966	253.375	0.815033	0.0790856
11	hsa-let-7a-5p	25224.3	25341.2	1924.92	24614.7	2419.44	25717.1	1852	0.817628	0.668533
23	hsa-miR-103a-3p	7245.88	7250.69	346.819	7032.69	896.385	7454.27	911.415	0.823846	0.642792
145	hsa-miR-130b-3p	285.668	256.026	67.2035	237.652	45.3169	363.325	74.976	0.823951	0.0301948
116	hsa-miR-424-5p	536.002	365.448	141.578	404.337	113.653	838.221	374.2	0.83348	0.315834
80	hsa-miR-340-5p	1170.4	959.121	110.186	989.028	88.9658	1563.06	115.637	0.83579	0.00503615
130	hsa-miR-146b-3p	381.149	404.873	87.1827	432.026	98.3493	306.547	103.777	0.839297	0.198661
123	hsa-miR-425-5p	452.249	307.398	47.3309	320.681	46.2079	728.669	203.009	0.843728	0.0792543
96	hsa-miR-301a-3p	751.089	656.829	120.166	683.959	86.1659	912.479	214.403	0.857051	0.247906
162	hsa-miR-214-3p	165.12	202.605	38.5667	210.678	22.1931	82.0768	25.4845	0.858618	0.0102956
140	hsa-miR-138-5p	310.965	251.273	108.79	275.898	126.627	405.724	211.573	0.884832	0.244159
164	hsa-miR-664a-3p	161.617	148.446	28.7104	154.267	27.4293	182.139	34.3648	0.885532	0.532277
3	hsa-miR-143-3p	85135.2	94128.7	11058.9	96796.9	15840.4	64479.9	15070.9	0.892116	0.185339
25	hsa-miR-21-3p	6320.44	5312.96	953.063	5471.58	643.353	8176.8	1800.48	0.892249	0.109532
89	hsa-miR-30e-3p	857.676	831.604	61.427	848.725	109.278	892.7	190.263	0.893308	0.805232
69	hsa-miR-148b-3p	1467.12	1234.21	133.835	1255.13	84.1153	1912.03	314.489	0.89658	0.0542357
173	hsa-miR-409-3p	130.318	104.558	19.7151	100.878	19.6139	185.518	32.7777	0.896608	0.0524877
31	hsa-miR-30d-5p	5325.17	5391.88	949.838	5243.53	669.261	5340.09	1537.48	0.900225	0.950563
20	hsa-let-7b-5p	8288.62	7557.4	797.408	7686.67	737.301	9621.79	921.842	0.906943	0.163407
21	hsa-miR-92b-3p	7448.15	5841.79	1110.64	6031.63	1507.39	10471	2230.74	0.920679	0.018134
100	hsa-miR-449c-5p	709.186	384.182	209.951	412.036	255.7	1331.34	991.028	0.934097	0.255141
50	hsa-miR-26b-5p	2731.02	2852.84	225.676	2870.91	345.109	2469.31	269.996	0.965678	0.0143125
177	hsa-miR-132-3p	121.097	126.351	13.1997	126.756	10.9775	110.185	17.8928	0.98151	0.454625
99	hsa-miR-30e-5p	724.332	763.239	67.5648	762.477	76.7894	647.28	86.2905	0.994165	0.169495
124	hsa-miR-140-3p	448.341	497.266	61.6939	496.803	50.4472	350.954	50.4833	0.995445	0.135839
113	hsa-miR-34a-5p	549.257	449.872	85.1296	449.506	69.1426	748.392	132.166	0.997385	0.0158657
137	hsa-miR-1307-3p	324.698	270.234	60.0743	270.161	23.598	433.7	90.9066	0.99912	0.0897706
