# Supplementary material for: Small RNA sequencing reveals metastasis-related microRNAs in lung adenocarcinoma
Source: Oncotarget. 2017 Mar 7;8(16):27047–61. doi: 10.18632/oncotarget.15968 (PMC5432317; doi:10.18632/oncotarget.15968)
Supplement: Supplementary file 4 [file oncotarget-08-27047-s004.xlsx]

## Sheet: Supplementary Table S2
No.	piRNA			Total mean	LAC without Metastases		LAC with Metastases		Brain Metastases		LAC without metastases vs. LAC with metastases	LAC with metastases vs. Brain metastases
	Name	NCBI Accession	piRNA bank name		Mean (n = 8)	SEM	Mean (n = 8)	SEM	Mean (n = 8)	SEM	p-value (t-test)	p-value (t-test)
1	piR-33151	DQ593039	hsa_piR_016735	456582	514216	41067.6	484613	43432.4	370917	66377.4	0.628099	0.271897
2	piR-36743	DQ598677	hsa_piR_020829	254862	197753	28563	234143	28598.2	332692	75545.3	0.383177	0.325374
3	piR-43772	DQ575660	hsa_piR_004153	49498.1	38325.8	8990.14	55276.6	10526.9	54892	8880.43	0.240979	0.980781
4	piR-35413	DQ597347	hsa_piR_019914	29879.3	23167.6	4899.37	30599	4784.83	35871.2	8664.3	0.296184	0.627035
5	piR-35982	DQ597916	hsa_piR_020326	18883.1	15185	2334.27	15712.3	2702.31	25751.8	4782.69	0.884716	0.109907
6	piR-45030	DQ576918	hsa_piR_005019	18543.2	22617.7	4727.53	23117.3	3601.18	9894.76	2448.26	0.934195	0.0135196
7	piR-36225	DQ598159	hsa_piR_020485	15566	14460.4	1767.43	13536.8	2063.47	18700.9	3903.18	0.738937	0.344187
8	piR-31068	DQ570956	hsa_piR_000765	11278.3	9015.92	1215.55	9267.41	1640.82	15551.6	3353.58	0.903733	0.135747
9	piR-33043	DQ592931	hsa_piR_016658	9657.62	11850.4	1190.77	9163.1	1472.09	7959.38	1754.48	0.177699	0.573368
10	piR-36041	DQ597975	hsa_piR_020365	9281.63	10514.4	1050.64	8409.7	1436.52	8920.78	2044.94	0.256659	0.744931
11	piR-57942	DQ590830	hsa_piR_015249	8751.45	9040.2	1078.79	7767.75	864.673	9446.39	2129.88	0.372968	0.496297
12	piR-36318	DQ598252	hsa_piR_020541	6955.03	6730.61	723.629	5881.91	403.199	8252.58	1717.42	0.322964	0.215196
13	piR-60565	DQ594453	hsa_piR_017716	6694.26	6776.25	703.031	5419.53	938.921	7886.99	1646.32	0.266765	0.140381
14	piR-44984	DQ576872	hsa_piR_004987	4065.12	5323.67	701.666	3664.19	816.682	3207.51	834.002	0.145551	0.589882
15	piR-45029	DQ576917	hsa_piR_005018	4007.03	6816.49	1714.62	3772.38	887.585	1432.23	198.187	0.137197	0.0346279
16	piR-62011	DQ595899	hsa_piR_018849	3751.66	3462.66	781.541	3407.06	653.489	4385.25	1186.71	0.957251	0.467275
17	piR-32376	DQ582264	hsa_piR_009051	3181.17	3447.87	423.725	2493.86	591.935	3601.78	885.766	0.211109	0.269096
18	piR-32678	DQ582566	hsa_piR_009294	3016.95	3240.83	401.611	2862.87	619.219	2947.14	856.825	0.61656	0.925211
19	piR-61648	DQ595536	hsa_piR_018570	2936.62	3030.57	720.397	3364.55	547.341	2414.74	237.811	0.717543	0.160417
20	piR-43770	DQ575658	hsa_piR_004152	2620.48	2574.39	316.426	2234.5	262.842	3052.55	689.401	0.422506	0.311336
21	piR-31115	DQ571003	hsa_piR_000805	2566.01	3285.09	460.361	2485.53	325.296	1927.42	421.093	0.177942	0.356913
22	piR-35469	DQ597403	hsa_piR_019951	2522.93	3075.45	873.396	2501	371.744	1992.34	256.938	0.554738	0.273952
23	piR-54265	DQ587153	hsa_piR_012681	2376.76	3016.01	502.328	2390.92	339.564	1723.35	262.495	0.320049	0.143033
24	piR-35284	DQ597218	hsa_piR_019825	2287.96	2320.43	219.478	1881.18	304.056	2662.28	592.226	0.261011	0.212692
25	piR-35407	DQ597341	hsa_piR_019912	2177.13	3003.49	570.961	2029.78	220.281	1498.11	283.284	0.133913	0.27201
26	piR-33468	DQ593356	hsa_piR_016945	2051.25	2003.61	435.854	2295.55	245.653	1854.59	295.138	0.568832	0.335538
27	piR-33650	DQ593538	hsa_piR_017033	2034.38	2533.5	365.816	2323.23	444.553	1246.4	242.028	0.720392	0.0694761
28	piR-36329	DQ598263	hsa_piR_020548	2029.32	2114.27	218.637	1707.97	209.41	2265.73	624.248	0.200939	0.347135
29	piR-35550	DQ597484	hsa_piR_020009	2027.49	1889.81	291.031	1947	186.729	2245.65	390.888	0.871016	0.465271
30	piR-31104	DQ570992	hsa_piR_000794	1825.61	1979.5	212.129	1764.4	254.854	1732.92	311.433	0.527023	0.931917
31	piR-31143	DQ571031	hsa_piR_000823	1751.36	1647.96	159.671	1328.85	126.152	2277.26	527.367	0.139153	0.0905782
32	piR-31925	DQ571813	hsa_piR_001312	1688.58	2149.33	744.015	1542.33	362.618	1374.08	304.469	0.475436	0.76763
33	piR-36241	DQ598175	hsa_piR_020496	1632.3	1604.66	272.143	1463.63	125.494	1828.61	501.132	0.645177	0.470397
34	piR-35058	DQ596992	hsa_piR_019675	1599.37	1751.51	222.949	1256.03	215.156	1790.57	465.845	0.1321	0.25343
35	piR-36256	DQ598190	hsa_piR_020500	1502.82	1318.02	175.002	1302.38	203.622	1888.05	372.704	0.954397	0.159326
36	piR-36243	DQ598177	hsa_piR_020497	1497.38	1235.58	170.901	1348.07	197.448	1908.48	363.787	0.673182	0.175916
37	piR-31924	DQ571812	hsa_piR_001311	1435.97	2015.32	752.808	1152.38	282.158	1140.22	251.514	0.301255	0.979149
38	piR-33864	DQ593752	hsa_piR_017184	1358.5	1713.08	222.926	1146.65	257.395	1215.77	283.159	0.11843	0.82769
39	piR-36074	DQ598008	hsa_piR_020388	1358	1125.67	74.6092	1297.16	134.306	1651.18	131.908	0.283118	0.0562729
40	piR-33044	DQ592932	hsa_piR_016659	1253.08	1313.38	233.41	1012.13	214.86	1433.74	599.368	0.358428	0.468477
41	piR-60577	DQ594465	hsa_piR_017724	1246.35	1629.5	456.743	1155.19	210.879	954.358	168.245	0.361766	0.575172
42	piR-36712	DQ598646	hsa_piR_020813	1191.4	1694.34	369.862	1489.4	381.52	390.466	62.4421	0.705531	0.0239956
43	piR-57660	DQ590548	hsa_piR_015026	1171.9	1173.3	349.893	1082.91	319.559	1259.5	324.929	0.851458	0.733749
44	piR-36378	DQ598312	hsa_piR_020582	1171.54	912.39	129.526	1048.33	168.889	1553.9	327.821	0.533328	0.182944
45	piR-61919	DQ595807	hsa_piR_018780	1166.55	1563.82	221.133	1452	310.4	483.81	74.0222	0.773516	0.0108794
46	piR-35176	DQ597110	hsa_piR_019752	1078.36	836.599	159.057	1133.11	204.682	1265.38	156.079	0.271856	0.675536
47	piR-44992	DQ576880	hsa_piR_004993	1068.2	1996.08	626.269	900.634	297.54	307.902	88.4395	0.136449	0.0294064
48	piR-30456	DQ570344	hsa_piR_000291	1064.32	999.372	85.7957	876.22	119.139	1317.36	272.939	0.415662	0.126419
49	piR-36170	DQ598104	hsa_piR_020450	1027.3	1325.79	189.937	1118.78	250.295	637.33	150.286	0.520692	0.0330424
50	piR-61298	DQ595186	hsa_piR_018292	928.167	958.867	137.049	938.541	223.677	887.094	250.329	0.939337	0.872969
51	piR-44312	DQ576200	hsa_piR_004506	926.255	1188.71	218.467	712.729	186.339	877.328	239.236	0.119618	0.625503
52	piR-31052	DQ570940	hsa_piR_000753	918.744	1334	257.031	724.146	113.62	698.088	296.696	0.0476951	0.936763
53	piR-60576	DQ594464	hsa_piR_017723	913.492	1248.05	342.141	802.44	169.992	689.984	131.5	0.262943	0.685322
54	piR-30652	DQ570540	hsa_piR_000441	849.391	1126.92	171.564	877.988	151.092	543.268	124.069	0.294596	0.0546271
55	piR-32939	DQ582827	hsa_piR_009502	825.548	805.878	156.014	856.247	142.771	814.52	221.869	0.815198	0.895004
56	piR-61645	DQ595533	hsa_piR_018569	814.5	846.188	250.8	792.414	216.878	804.897	185.1	0.873481	0.970085
57	piR-49144	DQ581032	hsa_piR_008113	803.395	957.644	200.944	838.335	154.869	614.208	127.89	0.645399	0.253153
58	piR-60852	DQ594740	hsa_piR_017936	787.077	932.686	146.224	659.37	108.737	769.176	189.63	0.155851	0.58405
59	piR-49143	DQ581031	hsa_piR_008112	766.896	808.556	162.837	869.761	189.741	622.371	135.348	0.810173	0.378467
60	piR-31447	DQ571335	hsa_piR_001042	762.958	1085.77	143.153	797.973	144.274	405.128	104.674	0.178626	0.0332716
61	piR-30799	DQ570687	hsa_piR_000552	757.118	874.272	127.218	761.399	156.514	635.684	148.381	0.584581	0.610421
62	piR-35059	DQ596993	hsa_piR_019676	682.209	912.786	179.698	721.307	123.245	412.534	106.716	0.39437	0.103814
63	piR-57125	DQ590013	hsa_piR_014620	628.401	1189.71	247.717	361.351	83.4092	334.146	178.963	0.00682703	0.826375
64	piR-31638	DQ571526	hsa_piR_001170	602.158	506.739	48.2298	507.99	71.7944	791.744	198.772	0.98866	0.20017
65	piR-35463	DQ597397	hsa_piR_019949	591.565	796.201	133.036	509.75	98.5247	468.743	131.845	0.105542	0.821461
66	piR-31662	DQ571550	hsa_piR_001184	587.521	598.902	66.4723	460.623	74.7515	703.039	226.578	0.188521	0.302995
67	piR-33270	DQ593158	hsa_piR_016828	578.292	595.28	95.3859	604.417	95.7876	535.178	108.084	0.947067	0.662663
68	piR-46895	DQ578783	hsa_piR_006426	534.871	663.872	102.215	376.302	74.9051	564.438	240.02	0.0395862	0.422896
69	piR-36716	DQ598650	hsa_piR_020814	498.857	557.568	79.2163	422.897	45.9396	516.106	202.868	0.163505	0.595502
70	piR-43996	DQ575884	hsa_piR_004309	490.919	451.93	88.631	517.026	65.5419	503.801	50.8617	0.564245	0.899075
71	piR-43994	DQ575882	hsa_piR_004308	486.077	424.474	92.4915	521.191	35.843	512.567	108.559	0.34609	0.947669
72	piR-31970	DQ571858	hsa_piR_001346	482.238	593.564	108.823	590.145	147.336	263.006	58.7962	0.985372	0.0477416
73	piR-41004	DQ572892	hsa_piR_002158	460.573	603.202	125.186	551.407	110.036	227.109	49.8567	0.760562	0.0405162
74	piR-60238	DQ594126	hsa_piR_017458	449.641	664.688	127.115	572.678	165.719	111.558	19.1967	0.66627	0.0288811
75	piR-30105	DQ569993	hsa_piR_000045	443.863	556.885	101.979	546.385	80.6803	228.32	47.7975	0.93679	0.00684226
76	piR-31612	DQ571500	hsa_piR_001152	368.347	423.692	66.8591	478.444	108.389	202.903	37.0357	0.673791	0.0433166
77	piR-31531	DQ571419	hsa_piR_001101	330.46	427.708	80.6855	328.268	47.5765	235.402	47.9576	0.30638	0.0901239
78	piR-36063	DQ597997	hsa_piR_020381	328.78	371.968	45.7142	267.592	30.8362	346.78	81.7739	0.0792347	0.351998
79	piR-36236	DQ598170	hsa_piR_020492	325.949	412.103	119.011	407.955	170.252	157.789	33.8849	0.984352	0.187567
80	piR-31935	DQ571823	hsa_piR_001318	321.576	399.101	56.642	242.732	33.7306	322.897	114.208	0.0325718	0.435083
81	piR-33856	DQ593744	hsa_piR_017178	317.765	441.455	69.1153	273.763	47.6546	238.077	45.6095	0.0655879	0.335813
82	piR-43993	DQ575881	hsa_piR_004307	311.119	294.211	79.3976	285.498	42.587	353.646	46.1597	0.924332	0.418136
83	piR-32608	DQ582496	hsa_piR_009228	303.571	466.988	113.967	210.825	41.0088	232.901	102.462	0.0528502	0.847654
84	piR-36249	DQ598183	hsa_piR_020499	294.063	278.198	34.0027	250.034	69.1555	353.957	63.1807	0.720221	0.31912
85	piR-35446	DQ597380	hsa_piR_019939	264.973	201.019	42.5886	246.736	56.8369	347.164	96.5588	0.530172	0.42411
86	piR-36984	DQ598918	hsa_piR_021032	263.561	345.662	87.5473	205.743	29.1918	239.279	73.9323	0.151733	0.728932
87	piR-36233	DQ598167	hsa_piR_020490	250.122	260.179	35.2927	193.967	40.2665	296.221	85.9246	0.236585	0.246232
88	piR-44717	DQ576605	hsa_piR_004801	198.392	338.109	118.662	209.433	85.0241	47.6339	9.78714	0.392943	0.0757531
89	piR-33437	DQ593325	hsa_piR_016926	196.028	271.411	48.4198	197.99	43.0388	118.684	29.973	0.276105	0.143587
90	piR-33164	DQ593052	hsa_piR_016745	194.598	174.022	21.1149	189.606	31.4525	220.165	46.2258	0.687024	0.617246
91	piR-34736	DQ596670	hsa_piR_019420	194.58	202.682	34.6342	218.815	30.478	162.245	53.0163	0.731773	0.35391
92	piR-31701	DQ571589	hsa_piR_001205	194.082	229.42	36.2659	136.176	14.2509	216.648	52.3931	0.0312861	0.127732
93	piR-33161	DQ593049	hsa_piR_016742	191.358	188.155	34.6724	180.093	34.8736	205.826	37.1312	0.872122	0.503049
94	piR-34221	DQ596155	hsa_piR_019050	184.644	207.237	22.0258	211.477	34.0961	135.218	40.0327	0.918294	0.19651
95	piR-36444	DQ598378	hsa_piR_020619	179.463	225.626	31.5291	192.887	38.0866	119.877	26.1687	0.518632	0.143167
96	piR-34653	DQ596587	hsa_piR_019354	178.189	288.697	72.0338	133.118	16.6362	112.75	30.2221	0.0538912	0.638613
97	piR-36678	DQ598612	hsa_piR_020786	175.763	224.354	77.9948	224.93	100.661	78.0039	12.0672	0.996459	0.190354
98	piR-36246	DQ598180	hsa_piR_020498	174.058	165.604	31.8801	135.698	36.899	220.873	53.6361	0.549522	0.295405
99	piR-33686	DQ593574	hsa_piR_017061	164.532	238.417	51.9559	184.352	18.2515	70.8261	22.2923	0.342869	0.0109504
100	piR-49145	DQ581033	hsa_piR_008114	159.332	176.597	31.6681	144.239	21.1369	157.161	43.8661	0.409692	0.789294
101	piR-31623	DQ571511	hsa_piR_001159	156.598	201.285	31.1826	152.414	22.4943	116.095	22.4438	0.224429	0.275989
102	piR-33543	DQ593431	hsa_piR_016984	152.11	163.973	20.7594	151.381	13.2445	140.975	30.8248	0.617087	0.706792
103	piR-33065	DQ592953	hsa_piR_016677	147.148	171.426	54.7456	148.838	73.3189	121.179	26.6671	0.808601	0.718966
104	piR-36196	DQ598130	hsa_piR_020466	143.497	203.449	34.3031	96.2285	19.9828	130.814	29.7327	0.0172283	0.345341
105	piR-34604	DQ596538	hsa_piR_019324	142.023	124.684	22.3462	118.917	16.3694	182.468	67.4126	0.838091	0.332154
106	piR-36741	DQ598675	hsa_piR_020828	141.416	178.124	42.9253	105.254	18.1898	140.868	41.7419	0.140355	0.408126
107	piR-33879	DQ593767	hsa_piR_017194	139.225	170.15	35.5279	118.166	18.4021	129.358	32.3177	0.214851	0.681613
108	piR-41435	DQ573323	hsa_piR_002468	136.452	228.084	56.3161	88.5853	16.8839	92.687	23.8703	0.0325218	0.905078
109	piR-51810	DQ584698	hsa_piR_010894	134.914	167.675	30.3946	98.5115	19.2648	138.555	86.4822	0.0751994	0.629836
110	piR-34669	DQ596603	hsa_piR_019368	129.864	138.832	8.45669	116.103	23.9967	134.657	29.194	0.386785	0.480247
111	piR-36037	DQ597971	hsa_piR_020364	127.602	147.807	29.0462	108.248	15.4344	126.75	31.7824	0.249049	0.666067
112	piR-30840	DQ570728	hsa_piR_000586	126.521	145.537	35.4955	154.28	26.7848	79.7448	13.8819	0.846959	0.0246185
113	piR-61875	DQ595763	hsa_piR_018747	122.089	149.915	24.1689	126.723	21.426	89.6268	22.9248	0.484538	0.314131
114	piR-61651	DQ595539	hsa_piR_018573	116.202	145.951	28.2812	80.4744	11.2438	122.181	41.6137	0.049389	0.338854
115	piR-52404	DQ585292	hsa_piR_011324	113.512	111.413	36.8478	114.611	40.3131	114.513	39.011	0.954134	0.998346
116	piR-49645	DQ581533	hsa_piR_008488	108.523	110.819	13.5748	103.401	19.5797	111.348	26.0049	0.760116	0.806571
117	piR-34291	DQ596225	hsa_piR_019102	105.002	110.609	25.5306	103.36	23.175	101.038	31.6258	0.836492	0.963026
118	piR-60668	DQ594556	hsa_piR_017791	104.352	150.355	29.9154	86.6252	21.7997	76.0754	19.4981	0.107135	0.674198
119	piR-36717	DQ598651	hsa_piR_020815	102.808	152.645	39.451	90.5658	11.0071	65.2121	19.1499	0.15185	0.292489
120	piR-32679	DQ582567	hsa_piR_009295	99.6816	115.199	32.7102	93.0501	26.2219	90.7955	29.9763	0.605544	0.960849
121	piR-39018	DQ600952	hsa_piR_022628	94.8264	108.052	23.4649	95.0101	13.1384	81.4175	23.7282	0.635215	0.686607
122	piR-39656	DQ601590	hsa_piR_023101	94.7304	210.113	129.373	68.6905	33.3236	5.38805	2.22917	0.307714	0.100702
123	piR-41464	DQ573352	hsa_piR_002485	93.8608	97.1824	16.0818	75.8526	10.2135	108.547	44.901	0.28172	0.493034
124	piR-42374	DQ574262	hsa_piR_003145	93.6768	69.2794	13.2087	60.1226	15.0851	151.628	70.4978	0.654903	0.218572
125	piR-49039	DQ580927	hsa_piR_008033	91.2364	171.87	50.1282	50.8801	10.1696	50.9587	16.653	0.0329783	0.997092
126	piR-36034	DQ597968	hsa_piR_020362	90.577	78.584	13.2496	67.6425	9.74512	125.505	27.2835	0.51671	0.0638865
127	piR-35548	DQ597482	hsa_piR_020008	86.5179	68.5201	11.7209	56.4805	8.75128	134.553	30.7157	0.424262	0.0276603
128	piR-31637	DQ571525	hsa_piR_001169	85.3132	82.7711	16.1843	63.1296	15.0481	110.039	27.0735	0.389136	0.139248
129	piR-57516	DQ590404	hsa_piR_014923	84.4713	99.64	22.3255	59.9483	8.86312	93.8255	35.4201	0.120692	0.387199
130	piR-36036	DQ597970	hsa_piR_020363	84.2612	90.0545	15.8742	57.172	11.9616	105.557	28.2033	0.120293	0.185164
131	piR-33527	DQ593415	hsa_piR_016975	81.7473	81.6355	15.1894	79.9285	10.8011	83.6779	17.9521	0.928324	0.774353
132	piR-46079	DQ577967	hsa_piR_005799	80.9079	76.2466	23.1655	77.1755	15.0117	89.3016	22.4911	0.97363	0.67115
133	piR-61135	DQ595023	hsa_piR_018165	79.3871	105.107	25.1395	64.9096	8.89125	68.1449	15.0789	0.153922	0.820502
134	piR-57947	DQ590835	hsa_piR_015254	75.6422	72.3447	13.8857	93.6169	13.8376	60.9651	14.6454	0.296197	0.0786267
135	piR-44716	DQ576604	hsa_piR_004800	74.1869	152.762	50.4037	49.3274	14.2748	20.4714	5.27975	0.0683924	0.0871524
136	piR-31080	DQ570968	hsa_piR_000775	71.4433	72.463	13.389	72.9635	12.756	68.9032	28.2253	0.97879	0.883951
137	piR-51765	DQ584653	hsa_piR_010866	66.1922	86.1819	17.3617	50.7241	13.4587	61.6705	16.4092	0.128809	0.634291
138	piR-30924	DQ570812	hsa_piR_000651	66.069	73.4473	23.8774	37.8436	6.01219	86.9161	28.9805	0.170198	0.125466
139	piR-36511	DQ598445	hsa_piR_020668	66.0663	63.2279	15.5615	44.5964	6.31077	90.3745	29.9391	0.285903	0.183231
140	piR-37064	DQ598998	hsa_piR_021095	65.903	108.584	20.0482	56.6695	8.73973	32.4557	6.41283	0.0324604	0.093221
141	piR-57862	DQ590750	hsa_piR_015186	65.5999	82.7826	19.1941	53.9498	8.94997	60.0674	16.0319	0.194885	0.775031
142	piR-45884	DQ577772	hsa_piR_005660	61.1478	77.6817	21.4481	64.1121	9.15275	41.6496	8.45009	0.569885	0.0498019
143	piR-38736	DQ600670	hsa_piR_022421	60.3485	72.3322	14.761	69.8773	6.91672	38.8361	6.4519	0.882443	0.00230638
144	piR-30810	DQ570698	hsa_piR_000560	60.0386	64.2487	15.8032	60.1271	12.1178	55.74	17.8542	0.839017	0.702826
145	piR-32648	DQ582536	hsa_piR_009265	59.4369	75.2527	20.9181	62.8704	10.1628	40.1875	11.9929	0.602776	0.214172
146	piR-33519	DQ593407	hsa_piR_016970	59.0543	51.6457	17.4443	81.3603	18.3162	44.1569	6.37466	0.259681	0.131062
147	piR-34249	DQ596183	hsa_piR_019068	58.2437	56.8648	10.2404	46.0968	8.16625	71.7696	28.9723	0.424786	0.396819
148	piR-31636	DQ571524	hsa_piR_001168	57.2488	45.0134	7.83676	45.2274	5.78615	81.5056	22.8714	0.982784	0.146774
149	piR-39621	DQ601555	hsa_piR_023077	56.9487	58.0854	14.8825	33.0153	7.63315	79.7454	24.833	0.156112	0.0958322
150	piR-59425	DQ592313	hsa_piR_016374	55.6271	72.0463	10.946	52.2994	10.1468	42.5356	10.5762	0.207031	0.523775
151	piR-54998	DQ587886	hsa_piR_013194	54.8793	51.9062	10.4847	54.0914	8.9958	58.6402	16.5821	0.876577	0.844378
152	piR-31985	DQ571873	hsa_piR_001356	51.3725	69.9084	13.3444	39.3172	8.9394	44.892	12.2197	0.0775887	0.710856
153	piR-52450	DQ585338	hsa_piR_011356	50.919	47.385	11.2779	51.2887	4.46804	54.0831	18.5099	0.752358	0.902603
154	piR-30281	DQ570169	hsa_piR_000172	48.3417	56.412	21.8735	62.5606	19.6401	26.0526	5.08443	0.837339	0.0834744
155	piR-34021	DQ593909	hsa_piR_017295	48.2503	80.4001	34.9911	39.4499	13.5687	24.901	8.06197	0.293636	0.329268
156	piR-34375	DQ596309	hsa_piR_019167	47.6503	80.8089	41.7386	40.7776	11.0768	21.3645	10.1493	0.369629	0.307729
157	piR-33748	DQ593636	hsa_piR_017104	45.5841	51.7738	7.09866	68.8296	18.5096	16.1488	5.43807	0.404087	0.00772675
158	piR-34871	DQ596805	hsa_piR_019521	44.7319	47.3164	6.08676	34.0241	7.83273	52.8551	13.6336	0.201592	0.280274
159	piR-33535	DQ593423	hsa_piR_016980	44.5592	64.9262	18.469	43.0884	15.8383	25.6629	10.0268	0.384596	0.112036
160	piR-31703	DQ571591	hsa_piR_001207	44.4177	42.3016	7.30203	59.8227	15.979	31.1287	9.13543	0.335541	0.175257
161	piR-37213	DQ599147	hsa_piR_021214	42.8151	38.5153	10.0142	43.5068	6.58396	46.4232	13.5959	0.683366	0.856028
162	piR-48966	DQ580854	hsa_piR_007979	42.168	61.1726	15.9915	27.7275	4.97797	37.6039	12.6771	0.0656558	0.552722
163	piR-38183	DQ600117	hsa_piR_021987	41.9345	51.9664	5.92418	34.138	5.19732	39.6993	13.1096	0.0401166	0.762931
164	piR-55706	DQ588594	hsa_piR_013624	41.7018	38.6785	3.55397	36.9845	8.05148	49.4426	20.865	0.850131	0.616432
165	piR-34838	DQ596772	hsa_piR_019497	41.625	50.1865	4.96129	44.0083	6.24092	30.6802	7.8763	0.451277	0.130187
166	piR-39980	DQ601914	hsa_piR_023338	38.7374	39.1424	7.84496	30.3047	4.76373	46.7652	13.3113	0.351926	0.254667
167	piR-38240	DQ600174	hsa_piR_022017	37.6071	38.6872	9.85884	40.2125	5.38165	33.9218	9.63593	0.893913	0.527739
168	piR-36095	DQ598029	hsa_piR_020401	36.3452	44.3164	7.50747	30.5103	6.77634	34.2088	7.11326	0.193748	0.773556
169	piR-34377	DQ596311	hsa_piR_019168	35.056	35.2779	8.72834	30.6793	4.29759	39.2109	16.6319	0.643732	0.648666
170	piR-36082	DQ598016	hsa_piR_020391	34.8692	27.4265	10.521	25.8346	3.97085	51.3464	13.0117	0.889444	0.0717316
171	piR-31445	DQ571333	hsa_piR_001040	34.45	38.7408	10.4204	26.394	5.64716	38.2152	9.04429	0.315191	0.340902
172	piR-49041	DQ580929	hsa_piR_008035	34.0191	34.1297	3.05339	29.182	6.01067	38.7456	18.9521	0.475123	0.640815
173	piR-37525	DQ599459	hsa_piR_021462	32.7914	44.1082	27.8751	31.8324	6.79244	22.4336	7.71608	0.675256	0.451813
174	piR-33470	DQ593358	hsa_piR_016946	31.9308	29.7537	7.86418	33.7071	9.85052	32.3317	11.1673	0.758415	0.939334
175	piR-36705	DQ598639	hsa_piR_020809	30.0887	35.8393	9.78858	27.3313	4.56773	27.0957	5.68543	0.444037	0.978733
176	piR-48772	DQ580660	hsa_piR_007832	29.3882	44.931	16.4172	18.9151	4.23316	24.3184	10.0014	0.147197	0.644141
177	piR-44685	DQ576573	hsa_piR_004782	29.3251	25.7435	10.6779	33.3605	8.51923	28.8714	10.8179	0.585912	0.799397
178	piR-55152	DQ588040	hsa_piR_013306	27.2219	25.7598	4.32242	30.1219	5.59841	25.784	7.58548	0.547307	0.633834
179	piR-34929	DQ596863	hsa_piR_019574	26.7844	23.3605	6.9658	25.367	10.6997	31.6256	13.9911	0.877368	0.632291
180	piR-57567	DQ590455	hsa_piR_014959	26.4294	32.9031	6.25501	21.6155	5.73742	24.7695	4.16989	0.204829	0.705921
181	piR-54879	DQ587767	hsa_piR_013101	26.4002	26.941	6.17962	16.7051	3.48743	35.5545	16.7181	0.17115	0.28615
182	piR-34393	DQ596327	hsa_piR_019179	25.6527	19.936	8.94152	16.282	5.31745	40.74	12.8787	0.730638	0.120917
183	piR-33050	DQ592938	hsa_piR_016664	25.1029	40.9797	11.7435	13.3395	5.22343	20.9894	7.32094	0.0494694	0.210162
184	piR-52207	DQ585095	hsa_piR_011188	24.7785	21.1668	4.30719	26.5579	6.18465	26.6107	6.24466	0.486175	0.996151
185	piR-59260	DQ592148	hsa_piR_016240	24.6704	30.9093	7.05062	21.7994	2.21759	21.3023	3.70765	0.238043	0.889963
186	piR-51761	DQ584649	hsa_piR_010862	24.1933	24.2946	5.6793	20.222	2.44437	28.0634	6.12801	0.520784	0.142192
187	piR-55891	DQ588779	hsa_piR_013745	24.1401	30.4446	8.13264	23.0835	5.97654	18.8921	4.65167	0.477803	0.237846
188	piR-50437	DQ583325	hsa_piR_009895	24.1006	26.5756	7.71987	17.3955	3.78059	28.3308	10.0885	0.303603	0.303402
189	piR-46486	DQ578374	hsa_piR_006099	23.922	1.4187	1.4187	59.9462	35.8992	10.4011	8.67895	0.125587	0.216613
190	piR-36026	DQ597960	hsa_piR_020357	23.4174	11.3448	4.11236	23.9674	6.30913	34.9399	9.07489	0.115901	0.331634
191	piR-48224	DQ580112	hsa_piR_007424	23.3245	38.1225	8.32688	12.8876	4.44962	18.9636	8.1237	0.0181982	0.605666
192	piR-51309	DQ584197	hsa_piR_010541	23.2983	27.2061	8.27144	26.6071	7.73723	16.0816	4.1853	0.958568	0.260585
193	piR-37183	DQ599117	hsa_piR_021190	23.0804	27.308	6.12662	19.7938	4.01003	22.1396	6.25039	0.322197	0.663743
194	piR-33383	DQ593271	hsa_piR_016899	21.9247	25.0409	8.42175	14.6003	3.65368	26.133	9.63604	0.274506	0.245793
195	piR-51671	DQ584559	hsa_piR_010791	21.5531	23.1898	4.30966	15.6475	4.49531	25.8221	8.16701	0.245893	0.386367
196	piR-50532	DQ583420	hsa_piR_009968	21.008	20.2086	6.22818	25.0737	5.85145	17.7417	4.86463	0.578168	0.393122
197	piR-53944	DQ586832	hsa_piR_012443	20.5914	35.4816	16.8527	10.865	2.31681	15.4276	4.15458	0.169894	0.222
198	piR-36494	DQ598428	hsa_piR_020657	19.8127	28.356	7.40004	19.5555	5.95497	11.5265	2.29672	0.369877	0.261281
199	piR-38581	DQ600515	hsa_piR_022296	19.693	21.3978	8.29614	18.3613	6.8817	19.3198	4.39262	0.782289	0.87448
200	piR-33221	DQ593109	hsa_piR_016792	19.6839	16.7389	4.67207	19.3265	6.02249	22.9865	8.43016	0.739291	0.73661
201	piR-59451	DQ592339	hsa_piR_016394	19.6403	23.1457	5.57171	19.1909	5.0386	16.5843	4.09265	0.606813	0.608672
202	piR-50444	DQ583332	hsa_piR_009901	19.5665	29.1979	9.31432	12.4379	2.53284	17.0639	6.38615	0.104449	0.502302
203	piR-48949	DQ580837	hsa_piR_007969	19.142	23.0886	8.04551	23.0702	3.50512	11.2673	3.95634	0.99835	0.00376049
204	piR-57900	DQ590788	hsa_piR_015216	19.0629	24.7849	8.40429	21.3552	4.85399	11.0487	4.22447	0.729067	0.1993
205	piR-54341	DQ587229	hsa_piR_012734	18.4829	12.6864	4.90168	16.6715	5.67	26.0908	6.34643	0.603268	0.313465
206	piR-34318	DQ596252	hsa_piR_019122	18.1103	17.8029	5.58119	12.3161	3.13767	24.2119	6.4997	0.405904	0.20422
207	piR-54788	DQ587676	hsa_piR_013048	17.98	20.1379	3.25825	23.0594	5.45264	10.7428	4.08637	0.652621	0.172578
208	piR-50786	DQ583674	hsa_piR_010155	17.6979	14.8592	3.55884	11.4879	2.70358	26.7466	8.23601	0.463161	0.115607
209	piR-43176	DQ575064	hsa_piR_003728	17.5594	17.1236	6.0007	18.3804	7.16599	17.174	6.67778	0.894952	0.733721
210	piR-45158	DQ577046	hsa_piR_005107	16.6992	24.6924	1.9345	12.4507	2.43208	12.9544	5.69344	0.00148276	0.930502
211	piR-50546	DQ583434	hsa_piR_009981	16.0867	14.0508	3.82568	15.3848	3.81076	18.8246	5.60338	0.808454	0.647965
212	piR-57460	DQ590348	hsa_piR_014879	16.077	12.0698	3.95237	15.7133	4.97686	20.4478	7.0145	0.575539	0.627103
213	piR-34456	DQ596390	hsa_piR_019224	16.068	22.9401	9.10687	16.6596	6.25288	8.60437	5.76597	0.578682	0.433189
214	piR-36150	DQ598084	hsa_piR_020439	15.2639	12.7673	4.05016	16.3812	6.09803	16.6433	4.60787	0.629194	0.964226
215	piR-34822	DQ596756	hsa_piR_019485	15.1464	20.2997	5.52872	15.1767	7.43409	9.96277	3.69646	0.589008	0.50021
216	piR-47555	DQ579443	hsa_piR_006927	15.1119	11.3872	5.02115	18.9608	5.72006	14.9876	6.91529	0.336598	0.687245
217	piR-35784	DQ597718	hsa_piR_020181	14.856	12.6021	4.25871	11.4658	5.40733	20.5002	5.26803	0.87123	0.368982
218	piR-37428	DQ599362	hsa_piR_021383	14.5572	16.4486	4.20149	15.8589	5.43315	11.3641	3.76366	0.932794	0.506572
219	piR-58707	DQ591595	hsa_piR_015800	14.1744	17.5904	4.78483	10.9438	3.21149	13.9891	3.69451	0.268063	0.401691
220	piR-34521	DQ596455	hsa_piR_019269	14.0611	11.5689	3.78979	14.9016	4.5331	15.7127	6.58656	0.581654	0.927662
221	piR-43768	DQ575656	hsa_piR_004150	14.0421	10.4985	3.97075	13.9291	5.77375	17.6987	5.05821	0.63202	0.668145
222	piR-34896	DQ596830	hsa_piR_019544	13.9949	16.9161	5.66678	16.2098	4.27703	8.85887	3.74587	0.922168	0.197538
223	piR-59059	DQ591947	hsa_piR_016082	13.8993	16.1502	3.5876	14.9242	5.0286	10.6233	7.04258	0.845534	0.566469
224	piR-44591	DQ576479	hsa_piR_004721	13.8194	16.1564	4.83139	18.6305	3.49037	6.67128	2.06085	0.684369	0.0186863
225	piR-56037	DQ588925	hsa_piR_013855	13.7788	14.6899	3.25748	9.42905	3.24155	17.2174	4.04106	0.271495	0.138164
226	piR-46944	DQ578832	hsa_piR_006465	13.6492	18.0808	6.57352	9.63401	2.79624	13.2327	3.92911	0.256723	0.530478
227	piR-61861	DQ595749	hsa_piR_018735	13.5076	17.8303	4.53193	12.0843	3.72099	10.6082	2.57735	0.34376	0.771313
228	piR-50739	DQ583627	hsa_piR_010119	13.456	17.354	7.06757	13.1388	2.53428	9.87513	3.24969	0.583391	0.51447
229	piR-35674	DQ597608	hsa_piR_020097	13.4472	13.388	5.0266	14.1816	3.84635	12.7719	4.81836	0.902005	0.859948
230	piR-31537	DQ571425	hsa_piR_001107	13.274	16.2635	3.59645	9.73789	2.91477	13.8207	6.52227	0.180475	0.583974
231	piR-61675	DQ595563	hsa_piR_018587	13.0176	14.3631	5.32914	15.7605	2.23739	8.92917	3.23116	0.812469	0.0617341
232	piR-61770	DQ595658	hsa_piR_018658	12.802	20.9567	9.31101	7.55275	3.00853	9.89655	3.09019	0.192304	0.525512
233	piR-55061	DQ587949	hsa_piR_013247	12.5849	11.4393	4.59358	9.91953	2.88645	16.3959	5.69981	0.783474	0.305431
234	piR-31948	DQ571836	hsa_piR_001329	12.3811	9.99801	3.1284	6.67957	3.98536	20.4656	8.40668	0.523104	0.169737
235	piR-57816	DQ590704	hsa_piR_015150	11.9762	11.4089	3.82134	8.90196	3.1188	15.6176	6.3947	0.619192	0.428184
236	piR-54626	DQ587514	hsa_piR_012925	11.9318	18.8923	5.91691	10.3647	4.6169	6.53835	3.0618	0.274933	0.219469
237	piR-35406	DQ597340	hsa_piR_019911	11.653	10.3009	3.25317	14.9369	5.10314	9.72107	6.68397	0.456367	0.351243
238	piR-30874	DQ570762	hsa_piR_000613	11.5308	6.11556	2.83434	13.5962	3.60486	14.8807	5.4831	0.12511	0.732564
239	piR-50602	DQ583490	hsa_piR_010023	11.3845	11.3572	3.13521	8.79009	2.37085	14.006	5.65424	0.524274	0.281435
240	piR-30354	DQ570242	hsa_piR_000226	11.3122	14.5058	4.38494	8.96979	3.42941	10.461	7.28289	0.336864	0.856152
241	piR-41405	DQ573293	hsa_piR_002441	11.308	11.0569	4.02425	7.87612	2.78748	14.9909	5.27072	0.526368	0.334079
242	piR-39400	DQ601334	hsa_piR_022916	11.1637	10.2325	4.09322	13.6816	3.82707	9.57704	4.96574	0.548088	0.606274
243	piR-60746	DQ594634	hsa_piR_017848	11.1467	11.2067	3.06129	14.5652	6.38163	7.66815	1.94111	0.642462	0.382523
244	piR-45371	DQ577259	hsa_piR_005271	10.9522	15.0853	3.16871	12.7157	6.09476	5.05554	1.71402	0.735258	0.28609
245	piR-49029	DQ580917	hsa_piR_008026	10.8878	16.8898	5.48676	11.7246	4.92816	4.04902	2.45347	0.495175	0.243583
246	piR-48517	DQ580405	hsa_piR_007635	10.757	10.5757	4.51171	12.5175	4.4236	9.17775	3.79492	0.763127	0.59541
247	piR-60743	DQ594631	hsa_piR_017845	10.7259	16.4957	9.86219	14.7087	12.3734	0.973338	0.973338	0.911686	0.309153
248	piR-44940	DQ576828	hsa_piR_004962	10.6331	10.8911	3.55175	13.6639	4.68417	7.34452	2.9412	0.644417	0.365979
249	piR-55689	DQ588577	hsa_piR_013613	10.6046	7.34569	3.06756	12.032	3.40821	12.4362	3.74607	0.324117	0.944487
250	piR-36685	DQ598619	hsa_piR_020793	10.314	6.08429	2.50232	11.417	4.7201	13.4408	7.356	0.335128	0.848023
251	piR-38734	DQ600668	hsa_piR_022419	10.2823	8.04708	2.87845	6.04234	2.85021	16.7575	7.42792	0.62835	0.233258
252	piR-41947	DQ573835	hsa_piR_002852	10.136	7.87951	2.77203	11.7334	5.55687	10.795	4.12482	0.544828	0.878772
253	piR-31652	DQ571540	hsa_piR_001180	10.1064	15.053	5.10498	6.4406	3.27951	8.82569	3.89686	0.177663	0.686045
254	piR-61840	DQ595728	hsa_piR_018716	10.0823	11.7832	4.08729	10.0844	2.74454	8.37941	2.98094	0.735193	0.580749
255	piR-38605	DQ600539	hsa_piR_022315	10.0746	13.1684	2.61535	5.83098	1.64727	11.2245	3.09406	0.0324491	0.201497
256	piR-43939	DQ575827	hsa_piR_004271	10.0429	13.6443	2.72579	7.44386	3.4597	9.04062	3.60454	0.181016	0.807762
257	piR-44878	DQ576766	hsa_piR_004918	10.0189	18.8921	4.49092	4.8964	1.67374	6.26823	2.52199	0.0111856	0.680045
258	piR-55960	DQ588848	hsa_piR_013797	9.83283	8.55482	3.45584	8.04454	3.09784	12.8991	2.16683	0.91401	0.333028
259	piR-60898	DQ594786	hsa_piR_017978	9.69472	10.5153	2.72485	7.25925	2.62639	11.3096	3.61506	0.404087	0.294743
260	piR-39788	DQ601722	hsa_piR_023192	9.66473	7.92851	2.50123	12.8488	3.24803	8.21686	3.01067	0.249968	0.257474
261	piR-34420	DQ596354	hsa_piR_019201	9.53791	4.68581	1.82095	9.78728	3.61341	14.1406	5.56594	0.227998	0.506737
262	piR-34300	DQ596234	hsa_piR_019107	9.50281	7.73366	3.1	7.83554	3.82125	12.9392	6.19116	0.983772	0.13723
263	piR-37750	DQ599684	hsa_piR_021650	9.39387	9.41735	4.48473	9.21067	1.59995	9.5536	3.17206	0.965991	0.935449
264	piR-52206	DQ585094	hsa_piR_011187	9.22999	12.6568	4.98065	6.1546	2.20021	8.87854	3.04514	0.252253	0.576568
265	piR-45120	DQ577008	hsa_piR_005076	9.19307	11.6518	5.52332	7.65	2.77572	8.27737	5.07436	0.527859	0.925896
266	piR-31179	DQ571067	hsa_piR_000848	9.17569	13.396	3.72684	6.80008	2.38697	7.33097	5.93439	0.158312	0.925184
267	piR-38756	DQ600690	hsa_piR_022437	9.10365	10.017	2.6941	9.49884	2.23823	7.7951	2.73098	0.884499	0.652202
268	piR-49989	DQ581877	hsa_piR_008749	8.93287	18.8009	12.5267	3.11336	2.27752	4.88439	2.89121	0.238194	0.306027
269	piR-60051	DQ593939	hsa_piR_017318	8.9186	10.9649	3.78049	9.84177	2.18607	5.94916	2.27114	0.800786	0.302655
270	piR-61537	DQ595425	hsa_piR_018489	8.90811	14.1371	4.66817	7.27545	3.88937	5.31175	3.34276	0.277755	0.745308
271	piR-46432	DQ578320	hsa_piR_006061	8.88351	14.7288	4.14083	8.19229	2.63223	3.72946	1.62369	0.204083	0.218048
272	piR-51791	DQ584679	hsa_piR_010879	8.8109	5.48214	2.97551	11.498	3.85466	9.45256	2.40929	0.237006	0.5414
273	piR-54975	DQ587863	hsa_piR_013178	8.80196	9.24968	4.98894	9.39417	3.08139	7.76203	3.65185	0.980689	0.759802
274	piR-45257	DQ577145	hsa_piR_005177	8.75719	8.03642	2.55026	9.13897	4.4492	9.09618	2.94099	0.832872	0.993748
275	piR-32512	DQ582400	hsa_piR_009154	8.60158	10.3254	3.85281	6.76537	1.95296	8.71393	2.83424	0.423657	0.388873
276	piR-36011	DQ597945	hsa_piR_020345	8.56378	5.17575	1.97913	9.12025	3.67042	11.3953	7.99385	0.36023	0.802772
277	piR-55635	DQ588523	hsa_piR_013575	8.4865	10.2569	3.61749	10.5963	1.91811	4.6064	2.63822	0.935112	0.109806
278	piR-33804	DQ593692	hsa_piR_017138	8.47828	6.18133	1.85503	6.49092	2.25252	12.7626	7.12957	0.917012	0.469092
279	piR-33769	DQ593657	hsa_piR_017118	8.34585	13.5707	6.52117	6.09097	2.32103	5.37592	3.09232	0.298148	0.814338
280	piR-31109	DQ570997	hsa_piR_000799	8.33741	15.1581	6.25811	5.13418	2.34321	4.71996	3.08884	0.155814	0.921518
281	piR-40666	DQ572554	hsa_piR_001918	8.19758	10.8171	4.25077	2.14549	1.53722	11.6301	4.39736	0.0756815	0.0841049
282	piR-56497	DQ589385	hsa_piR_014188	8.07435	6.26368	2.55938	4.92903	2.19224	13.0303	2.72714	0.698038	0.0632666
283	piR-33510	DQ593398	hsa_piR_016963	8.07187	12.7261	4.04543	3.58442	1.07938	7.90503	4.51481	0.0465254	0.439021
284	piR-43926	DQ575814	hsa_piR_004262	8.04824	7.49925	2.36573	3.36533	2.01559	13.2801	5.50546	0.204742	0.0965866
285	piR-51073	DQ583961	hsa_piR_010371	8.0101	11.221	4.97431	5.40922	1.96705	7.40007	2.5039	0.295614	0.512951
286	piR-59293	DQ592181	hsa_piR_016271	8.00934	9.87641	3.54073	6.95379	2.4169	7.19781	1.93217	0.506524	0.943013
287	piR-33226	DQ593114	hsa_piR_016796	7.97347	9.29821	3.33218	6.76623	2.45489	7.85597	3.01783	0.550501	0.764083
288	piR-57135	DQ590023	hsa_piR_014629	7.96694	8.85265	1.47581	9.12787	2.65038	5.9203	2.90967	0.928997	0.372535
289	piR-57461	DQ590349	hsa_piR_014880	7.8071	12.7295	5.07682	6.19012	2.50402	4.50167	2.40768	0.267339	0.6036
290	piR-34808	DQ596742	hsa_piR_019476	7.76437	3.17082	2.09104	5.9582	2.46404	14.1641	5.49811	0.40294	0.232633
291	piR-32287	DQ582175	hsa_piR_008983	7.71862	6.39665	3.37539	7.93648	2.63474	8.82272	3.87645	0.724505	0.880217
292	piR-52205	DQ585093	hsa_piR_011186	7.62724	7.45925	2.37136	5.0711	1.72675	10.3514	2.7195	0.429208	0.0509415
293	piR-51422	DQ584310	hsa_piR_010624	7.59313	6.86061	2.25695	8.02511	4.04305	7.89366	3.64805	0.805088	0.982356
294	piR-45459	DQ577347	hsa_piR_005337	7.5072	9.02138	2.2788	4.91956	1.35176	8.58067	3.35107	0.143898	0.36383
295	piR-57132	DQ590020	hsa_piR_014626	7.49474	8.01376	2.8472	5.42985	2.14156	9.04062	3.60454	0.480236	0.352055
296	piR-57140	DQ590028	hsa_piR_014634	7.4685	9.99966	3.12558	5.44715	2.08588	6.95868	3.23205	0.245748	0.75078
297	piR-57142	DQ590030	hsa_piR_014636	7.45424	5.1502	2.09889	8.37731	3.40007	8.83521	1.82822	0.432807	0.88784
298	piR-32214	DQ582102	hsa_piR_008921	7.37219	8.74417	2.02476	5.35549	2.95615	8.01692	3.05846	0.360317	0.475571
299	piR-38580	DQ600514	hsa_piR_022295	7.25845	7.52033	2.34422	8.91548	1.9154	5.33956	2.25069	0.651971	0.335031
300	piR-31056	DQ570944	hsa_piR_000756	6.89567	11.771	4.99362	6.8696	3.14161	2.04643	1.44561	0.420034	0.232667
301	piR-57143	DQ590031	hsa_piR_014637	6.75402	6.82551	2.60501	6.35165	1.79312	7.08489	1.90301	0.883029	0.709942
302	piR-54097	DQ586985	hsa_piR_012557	6.68766	6.74688	2.22512	3.08793	2.04991	10.2282	4.79382	0.246539	0.274077
303	piR-36366	DQ598300	hsa_piR_020575	6.68059	10.4758	6.80618	1.30658	0.866039	8.25938	2.67609	0.202728	0.0360357
304	piR-50603	DQ583491	hsa_piR_010024	6.6669	4.87338	1.98425	9.08742	2.68351	6.03989	2.99725	0.227339	0.420981
305	piR-43418	DQ575306	hsa_piR_003901	6.66315	9.61992	4.7405	3.87299	1.7759	6.49654	3.30968	0.27533	0.454622
306	piR-40328	DQ572216	hsa_piR_001633	6.6547	4.94689	2.49473	10.2498	5.4568	4.76745	2.91312	0.391725	0.16825
307	piR-52079	DQ584967	hsa_piR_011094	6.58412	6.13844	2.41794	3.48973	1.53278	10.1242	4.37142	0.370532	0.146291
308	piR-61465	DQ595353	hsa_piR_018430	6.34957	11.5757	3.801	2.14179	1.61063	5.33125	2.03848	0.0384089	0.176673
309	piR-36089	DQ598023	hsa_piR_020395	6.34642	2.84397	1.96538	6.83364	2.52552	9.36165	4.03028	0.232959	0.586887
310	piR-41195	DQ573083	hsa_piR_002286	6.27523	7.37781	2.57887	6.31964	2.43582	5.12824	2.1789	0.769857	0.706493
311	piR-31106	DQ570994	hsa_piR_000796	6.26461	6.63983	3.32964	5.74157	1.96691	6.41243	1.89254	0.819684	0.792831
312	piR-36850	DQ598784	hsa_piR_020919	6.19997	5.86322	3.5118	5.30187	3.60599	7.43484	4.3382	0.912785	0.754714
313	piR-45932	DQ577820	hsa_piR_005691	6.19168	4.5693	3.51394	6.92813	2.76282	7.07762	2.57276	0.605969	0.971632
314	piR-56480	DQ589368	hsa_piR_014172	6.10968	4.5961	2.34711	2.82451	1.09929	10.9084	3.9583	0.505424	0.105389
315	piR-45359	DQ577247	hsa_piR_005264	6.10767	7.31863	3.30627	3.54471	2.03798	7.45968	3.52786	0.347699	0.366115
316	piR-51191	DQ584079	hsa_piR_010452	6.0558	6.32601	3.20194	6.92802	2.3717	4.91338	2.84128	0.882066	0.655686
317	piR-31111	DQ570999	hsa_piR_000801	5.8793	6.67785	2.83856	6.89641	2.5556	4.06365	2.70963	0.955176	0.136564
318	piR-41652	DQ573540	hsa_piR_002622	5.76046	4.13358	2.12809	6.43546	2.14133	6.71236	3.19205	0.458431	0.951617
319	piR-37747	DQ599681	hsa_piR_021647	5.75055	7.51987	3.19676	3.02082	1.15493	6.71097	3.88816	0.20683	0.32292
320	piR-33733	DQ593621	hsa_piR_017094	5.74128	7.13893	3.05174	6.16533	2.77075	3.91959	1.66906	0.816697	0.475909
321	piR-46377	DQ578265	hsa_piR_006025	5.59673	3.66584	1.92013	6.09897	3.84457	7.02536	2.82545	0.58023	0.859026
322	piR-51115	DQ584003	hsa_piR_010402	5.56872	10.158	3.0021	0.742977	0.742977	5.80518	1.66567	0.00874828	0.0113743
323	piR-49740	DQ581628	hsa_piR_008569	5.52627	0	0	1.20621	0.794248	15.3726	6.90407	0.151098	0.0881121
324	piR-44523	DQ576411	hsa_piR_004671	5.47567	4.62633	1.80395	3.94547	2.10914	7.85522	5.43469	0.809766	0.425702
325	piR-61945	DQ595833	hsa_piR_018800	5.36736	4.51935	1.77134	5.8429	2.17526	5.73983	2.08027	0.644328	0.97788
326	piR-45012	DQ576900	hsa_piR_005007	5.35789	4.14463	2.14125	6.48868	2.86329	5.44037	2.93003	0.522705	0.790306
327	piR-49820	DQ581708	hsa_piR_008624	5.32792	7.09761	4.76933	6.0484	1.59355	2.83774	1.50457	0.837725	0.19521
328	piR-32387	DQ582275	hsa_piR_009059	5.31129	7.758	3.92618	7.06508	2.24259	1.11079	1.11079	0.880389	0.0406066
329	piR-57553	DQ590441	hsa_piR_014949	5.3047	3.52819	2.3751	5.90103	2.84212	6.48489	4.37589	0.532107	0.920786
330	piR-57815	DQ590703	hsa_piR_015149	5.19973	6.29208	1.99363	4.24976	1.9986	5.05736	1.43757	0.481301	0.760608
331	piR-62053	DQ595941	hsa_piR_018883	5.11873	5.28932	2.19118	5.2495	2.70866	4.81736	2.62232	0.991043	0.91575
332	piR-48335	DQ580223	hsa_piR_007497	5.09845	11.0852	3.84504	0.563604	0.563604	3.64651	2.17501	0.0170055	0.235204
333	piR-54719	DQ587607	hsa_piR_012991	5.04829	5.16836	4.22714	3.05037	1.22988	6.92614	2.51546	0.63788	0.119341
334	piR-40876	DQ572764	hsa_piR_002069	5.02044	8.09544	2.60964	4.7737	1.49653	2.19218	1.44707	0.288126	0.141484
335	piR-44883	DQ576771	hsa_piR_004923	4.95863	7.15478	3.11238	3.84723	2.25231	3.87387	1.80703	0.403783	0.991295
336	piR-39113	DQ601047	hsa_piR_022689	4.90202	3.56842	2.33658	4.09921	1.97371	7.03842	5.42668	0.864711	0.60824
337	piR-30327	DQ570215	hsa_piR_000203	4.84005	6.72581	2.09435	4.42003	2.00898	3.37433	2.74494	0.440157	0.792235
338	piR-48526	DQ580414	hsa_piR_007642	4.74421	7.53426	4.0949	1.40252	0.920327	5.29585	2.23299	0.166103	0.209945
339	piR-34911	DQ596845	hsa_piR_019557	4.7318	5.15468	2.93336	4.12081	2.20911	4.91991	2.02499	0.782413	0.814643
340	piR-41306	DQ573194	hsa_piR_002372	4.65212	4.68247	2.44222	7.89144	2.74938	1.38245	1.38245	0.397595	0.0279192
341	piR-43166	DQ575054	hsa_piR_003721	4.63975	8.83289	4.33409	2.68307	1.02794	2.40328	1.20478	0.189034	0.838881
342	piR-57141	DQ590029	hsa_piR_014635	4.63829	3.36454	1.65778	5.40072	2.36894	5.14961	2.60806	0.492843	0.89044
343	piR-58342	DQ591230	hsa_piR_015537	4.62101	4.24057	2.15804	3.68233	2.3618	5.94014	3.88947	0.863979	0.414943
344	piR-43518	DQ575406	hsa_piR_003966	4.56095	5.35462	3.09364	1.65695	1.15628	6.67128	2.06085	0.281724	0.0306211
345	piR-34920	DQ596854	hsa_piR_019565	4.55398	4.56284	3.06125	4.30422	1.90917	4.79489	3.00894	0.943868	0.848817
346	piR-54381	DQ587269	hsa_piR_012753	4.54804	5.15514	2.88943	3.16794	1.64643	5.32106	2.64668	0.559683	0.514479
347	piR-54911	DQ587799	hsa_piR_013126	4.5252	10.2603	2.28302	1.54054	1.00936	1.77476	1.20995	0.00358316	0.900494
348	piR-54897	DQ587785	hsa_piR_013114	4.5171	5.46749	3.0231	2.91705	1.5948	5.16675	3.79978	0.467901	0.581881
349	piR-44610	DQ576498	hsa_piR_004735	4.51173	2.74654	1.93065	5.70996	3.26226	5.07868	1.63934	0.447382	0.883304
350	piR-53171	DQ586059	hsa_piR_011872	4.47275	4.01835	2.84422	4.60501	2.26589	4.79489	3.00894	0.874141	0.935925
351	piR-35953	DQ597887	hsa_piR_020305	4.44471	4.15419	2.13793	6.91589	1.57745	2.26406	1.92711	0.316215	0.0838113
352	piR-31500	DQ571388	hsa_piR_001078	4.40716	4.92294	3.58776	6.66121	2.80408	1.63731	1.09709	0.708387	0.117497
353	piR-48199	DQ580087	hsa_piR_007401	4.37136	4.87338	1.98425	5.2674	1.88672	2.97329	2.62939	0.887627	0.565465
354	piR-42754	DQ574642	hsa_piR_003419	4.3377	1.75212	1.75212	3.52641	2.20905	7.73458	3.8037	0.539298	0.19811
355	piR-52481	DQ585369	hsa_piR_011380	4.32674	7.03522	2.99466	3.05947	1.23289	2.88555	2.22594	0.239822	0.945986
356	piR-46185	DQ578073	hsa_piR_005878	4.30191	1.81629	1.81629	6.10301	1.82071	4.98643	1.71345	0.117751	0.650581
357	piR-42569	DQ574457	hsa_piR_003283	4.28958	0.919199	0.919199	3.71901	1.54038	8.23053	7.19912	0.140878	0.584562
358	piR-52991	DQ585879	hsa_piR_011734	4.16337	3.20764	1.59428	3.31281	2.641	5.96966	2.70818	0.973284	0.570763
359	piR-35282	DQ597216	hsa_piR_019823	4.14989	4.79038	2.52158	0.546673	0.546673	7.11262	4.2483	0.12228	0.168098
360	piR-61052	DQ594940	hsa_piR_018105	4.115	3.17082	2.09104	3.21442	1.29439	5.95977	1.58006	0.986106	0.176106
361	piR-53177	DQ586065	hsa_piR_011876	4.10909	5.47031	2.14543	2.3739	1.69834	4.48308	1.7703	0.276808	0.471535
362	piR-41749	DQ573637	hsa_piR_002697	4.09635	3.36454	1.65778	5.10333	2.22372	3.82119	1.87717	0.540819	0.728701
363	piR-40626	DQ572514	hsa_piR_001884	4.02176	4.41239	3.49217	3.62207	1.09586	4.0308	2.97214	0.832157	0.903432
364	piR-35281	DQ597215	hsa_piR_019822	3.98785	6.7041	2.68313	2.04956	1.51209	3.2099	1.85296	0.152957	0.51782
365	piR-52251	DQ585139	hsa_piR_011217	3.92303	4.97081	2.00332	6.13429	2.91664	0.663975	0.663975	0.74716	0.0786704
366	piR-59232	DQ592120	hsa_piR_016217	3.91788	4.14463	2.14125	0.563604	0.563604	7.04539	3.34059	0.128113	0.0594336
367	piR-35135	DQ597069	hsa_piR_019723	3.90233	5.18187	2.88281	2.15872	1.61406	4.3664	2.44608	0.375671	0.23696
368	piR-48614	DQ580502	hsa_piR_007708	3.87956	1.4187	1.4187	3.68615	2.06648	6.53383	1.8773	0.380983	0.406572
369	piR-55270	DQ588158	hsa_piR_013393	3.87462	3.3919	1.70165	6.11248	3.83998	2.11948	1.54556	0.527634	0.378993
370	piR-35283	DQ597217	hsa_piR_019824	3.82556	4.60572	1.79306	4.26029	2.43107	2.61065	1.96497	0.910583	0.660538
371	piR-39608	DQ601542	hsa_piR_023069	3.82015	3.77767	1.86315	1.92477	1.28446	5.75803	3.10315	0.42663	0.299269
372	piR-55985	DQ588873	hsa_piR_013817	3.80311	6.52421	2.05775	2.01163	1.32965	2.87348	1.92118	0.0867704	0.73271
373	piR-31360	DQ571248	hsa_piR_000979	3.78793	4.56891	2.24955	2.37038	1.61703	4.4245	1.95333	0.440689	0.496271
374	piR-52471	DQ585359	hsa_piR_011370	3.77765	6.49368	2.03467	2.8926	1.64047	1.94668	1.94668	0.189888	0.74919
375	piR-55829	DQ588717	hsa_piR_013704	3.7648	3.80055	1.99218	4.52849	2.51382	2.96535	1.60617	0.823742	0.662574
376	piR-43108	DQ574996	hsa_piR_003677	3.74343	6.58006	2.54555	3.05947	1.23289	1.59078	0.825775	0.233667	0.432725
377	piR-45035	DQ576923	hsa_piR_005023	3.6717	7.11008	2.69944	3.0845	1.17888	0.820522	0.820522	0.19329	0.217108
378	piR-50443	DQ583331	hsa_piR_009900	3.62033	1.92477	1.26175	2.42936	1.36015	6.50685	2.16082	0.789612	0.139947
379	piR-60557	DQ594445	hsa_piR_017709	3.61563	7.8495	4.55074	2.33342	1.23002	0.663975	0.663975	0.26148	0.316602
380	piR-46589	DQ578477	hsa_piR_006187	3.56194	4.28374	1.64607	1.4571	0.959585	4.94497	2.66842	0.160095	0.239089
381	piR-43656	DQ575544	hsa_piR_004061	3.54778	6.18133	1.85503	2.00417	2.00417	2.45784	1.22189	0.148395	0.824333
382	piR-47274	DQ579162	hsa_piR_006701	3.54247	3.21869	1.59833	5.63396	1.87873	1.77476	1.20995	0.344112	0.171536
383	piR-58452	DQ591340	hsa_piR_015616	3.52529	1.9732	1.2972	4.03513	1.43691	4.56752	2.31662	0.304837	0.835226
384	piR-35806	DQ597740	hsa_piR_020198	3.47358	4.68237	3.67064	2.61656	1.41033	3.12181	1.57331	0.607561	0.834407
385	piR-34765	DQ596699	hsa_piR_019443	3.46557	1.4187	1.4187	4.63912	2.02272	4.33888	1.5357	0.213441	0.924163
386	piR-41650	DQ573538	hsa_piR_002620	3.4336	5.14402	2.0658	3.00829	1.58968	2.14847	1.45787	0.426322	0.670289
387	piR-51908	DQ584796	hsa_piR_010966	3.41811	6.66015	2.97063	0	0	3.59419	1.80373	0.0416778	0.086553
388	piR-52922	DQ585810	hsa_piR_011681	3.40541	2.7577	1.89149	5.2118	1.67988	2.24673	1.13574	0.348464	0.273443
389	piR-42489	DQ574377	hsa_piR_003229	3.28506	1.29392	1.29392	2.74551	1.37286	5.81576	3.39822	0.45441	0.350198
390	piR-57139	DQ590027	hsa_piR_014633	3.22045	3.3919	1.70165	3.77802	1.71102	2.49142	1.52914	0.875159	0.590304
391	piR-41848	DQ573736	hsa_piR_002776	3.20637	1.75212	1.75212	0	0	7.86698	2.99381	0.334282	0.0340239
392	piR-61755	DQ595643	hsa_piR_018647	3.19795	5.83109	3.52412	0.79756	0.79756	2.96521	1.56055	0.185322	0.299744
393	piR-51803	DQ584691	hsa_piR_010889	3.1769	5.96971	3.14417	1.47686	0.966853	2.08412	1.36833	0.193534	0.761013
394	piR-38354	DQ600288	hsa_piR_022113	3.13214	6.24216	2.99607	0.742977	0.742977	2.4113	0.991074	0.0965268	0.281681
395	piR-55905	DQ588793	hsa_piR_013755	3.11071	4.97081	2.00332	3.08793	2.04991	1.2734	0.834653	0.52189	0.36813
396	piR-47054	DQ578942	hsa_piR_006540	3.07982	2.01115	2.01115	2.43379	1.74698	4.79453	1.84621	0.87621	0.225426
397	piR-42694	DQ574582	hsa_piR_003384	3.05578	6.62838	2.08784	0	0	2.53895	2.19878	0.00675109	0.286102
398	piR-57761	DQ590649	hsa_piR_015106	3.02305	4.09002	2.09395	2.59496	1.7182	2.38418	1.23546	0.589682	0.911997
399	piR-34959	DQ596893	hsa_piR_019596	2.99512	1.92477	1.26175	2.7125	2.00964	4.34808	3.12069	0.744832	0.704617
400	piR-44881	DQ576769	hsa_piR_004921	2.9914	1.06505	1.06505	3.59865	2.24208	4.31049	2.11654	0.324707	0.839759
401	piR-34998	DQ596932	hsa_piR_019628	2.95727	2.29949	1.52107	2.88859	2.07182	3.68374	1.82859	0.822027	0.721599
402	piR-62061	DQ595949	hsa_piR_018888	2.95042	3.24604	1.64413	2.83802	1.08893	2.7672	2.00161	0.839064	0.977851
403	piR-43103	DQ574991	hsa_piR_003672	2.93999	6.21376	2.77837	0.65954	0.65954	1.94668	1.94668	0.0721362	0.566976
404	piR-46328	DQ578216	hsa_piR_005983	2.91357	2.3379	1.5764	4.89276	3.97946	1.51006	1.51006	0.560113	0.476496
405	piR-59126	DQ592014	hsa_piR_016136	2.82138	4.02941	2.08081	0.742977	0.742977	3.69176	2.21063	0.159077	0.177802
406	piR-44679	DQ576567	hsa_piR_004778	2.81648	1.92477	1.26175	5.30582	3.91394	1.21884	1.21884	0.424756	0.375498
407	piR-52740	DQ585628	hsa_piR_011537	2.81517	4.85512	3.30088	1.54396	1.02496	2.04643	1.44561	0.354318	0.809847
408	piR-34380	DQ596314	hsa_piR_019169	2.79848	4.74156	1.8557	0.733878	0.733878	2.92001	2.92001	0.064305	0.504905
409	piR-61101	DQ594989	hsa_piR_018145	2.78866	4.08178	3.05237	2.20008	1.07866	2.08412	1.36833	0.570315	0.957197
410	piR-61043	DQ594931	hsa_piR_018096	2.78377	1.00557	1.00557	5.83566	2.38264	1.51006	1.51006	0.0828823	0.0228086
411	piR-48419	DQ580307	hsa_piR_007559	2.7632	0.919199	0.919199	4.74956	2.24054	2.62085	1.74209	0.136054	0.495057
412	piR-43302	DQ575190	hsa_piR_003817	2.76312	2.8924	1.41754	4.17812	2.90497	1.21884	1.21884	0.696803	0.409444
413	piR-36182	DQ598116	hsa_piR_020457	2.75543	3.24604	1.64413	0.742977	0.742977	4.27726	2.25673	0.187025	0.209855
414	piR-57559	DQ590447	hsa_piR_014954	2.73927	2.48375	1.64783	1.39342	0.913936	4.34065	1.69521	0.572025	0.186987
415	piR-45783	DQ577671	hsa_piR_005585	2.71992	4.23101	1.6554	2.22893	2.22893	1.69984	1.37352	0.482717	0.593212
416	piR-57937	DQ590825	hsa_piR_015245	2.69074	1.4187	1.4187	4.82526	1.89189	1.82826	1.82826	0.171695	0.361894
417	piR-43325	DQ575213	hsa_piR_003832	2.68471	1.82735	1.19631	2.88847	2.23229	3.33832	2.19864	0.681587	0.90261
418	piR-48749	DQ580637	hsa_piR_007812	2.65535	2.81718	1.91601	1.4571	0.959585	3.69176	2.21063	0.535861	0.42198
419	piR-56114	DQ589002	hsa_piR_013913	2.64683	6.03265	4.33225	1.90784	0.954761	0	0	0.368228	0.0858425
420	piR-55224	DQ588112	hsa_piR_013359	2.57719	2.81718	1.91601	1.94919	0.9627	2.96521	1.56055	0.691746	0.426619
421	piR-39875	DQ601809	hsa_piR_023258	2.57143	0	0	0.563604	0.563604	7.15068	2.88105	0.334282	0.0565441
422	piR-52475	DQ585363	hsa_piR_011374	2.52708	4.13789	2.11791	3.12597	2.04974	0.317384	0.317384	0.736452	0.231046
423	piR-36673	DQ598607	hsa_piR_020782	2.50801	5.01924	2.01541	1.53144	1.00372	0.973338	0.973338	0.143664	0.728242
424	piR-53295	DQ586183	hsa_piR_011968	2.50633	4.17526	2.11886	2.37038	1.61703	0.973338	0.973338	0.509344	0.518378
425	piR-43786	DQ575674	hsa_piR_004163	2.49925	2.35897	1.55397	2.21073	1.5475	2.92804	1.93005	0.947066	0.806726
426	piR-49204	DQ581092	hsa_piR_008158	2.44211	5.30562	2.12157	2.0207	1.00191	0	0	0.183262	0.0835164
427	piR-59265	DQ592153	hsa_piR_016245	2.4295	1.29392	1.29392	3.77302	2.47642	2.22157	2.22157	0.389922	0.685104
428	piR-56619	DQ589507	hsa_piR_014275	2.42495	5.86791	2.32998	0.742977	0.742977	0.663975	0.663975	0.0547777	0.942932
429	piR-30370	DQ570258	hsa_piR_000240	2.38331	6.03913	3.38755	0	0	1.11079	1.11079	0.0963172	0.350617
430	piR-34582	DQ596516	hsa_piR_019308	2.35314	2.32684	1.57141	2.90513	1.12934	1.82745	1.49803	0.769456	0.448846
431	piR-60693	DQ594581	hsa_piR_017812	2.34794	3.73598	1.87238	1.36116	0.908472	1.94668	1.94668	0.272966	0.807818
432	piR-49807	DQ581695	hsa_piR_008614	2.33982	1.39809	1.39809	0.79756	0.79756	4.82382	1.90935	0.714666	0.0419883
433	piR-34862	DQ596796	hsa_piR_019514	2.3267	2.67132	1.85868	2.08721	1.03781	2.22157	2.22157	0.787795	0.961825
434	piR-46171	DQ578059	hsa_piR_005870	2.3164	3.17082	2.09104	2.80503	1.84065	0.973338	0.973338	0.897402	0.444674
435	piR-52200	DQ585088	hsa_piR_011181	2.31119	3.21869	1.59833	3.71489	3.71489	0	0	0.904092	0.350617
436	piR-31425	DQ571313	hsa_piR_001023	2.27988	3.25709	2.15574	2.20008	1.07866	1.38245	1.38245	0.667717	0.538135
437	piR-53210	DQ586098	hsa_piR_011901	2.26045	4.25162	1.66785	1.86575	1.35381	0.663975	0.663975	0.285425	0.482585
438	piR-45123	DQ577011	hsa_piR_005079	2.25401	2.31728	1.55961	3.17136	1.80749	1.2734	0.834653	0.725864	0.282129
439	piR-50412	DQ583300	hsa_piR_009880	2.24323	2.30623	1.55455	4.42345	1.94439	0	0	0.409366	0.0570569
440	piR-45413	DQ577301	hsa_piR_005305	2.23955	3.33242	1.6769	2.00377	0.996025	1.38245	1.38245	0.506846	0.755955
441	piR-35002	DQ596936	hsa_piR_019632	2.22736	3.17082	2.09104	1.31908	1.31908	2.19218	1.44707	0.466264	0.697956
442	piR-48331	DQ580219	hsa_piR_007493	2.20247	0	0	2.33245	1.7781	4.27497	2.95501	0.210703	0.628455
443	piR-60527	DQ594415	hsa_piR_017689	2.16317	2.35897	1.55397	0	0	4.13055	1.65636	0.151262	0.0413687
444	piR-41888	DQ573776	hsa_piR_002808	2.16146	3.04604	2.02396	2.82892	1.55204	0.60942	0.60942	0.933366	0.259533
445	piR-58583	DQ591471	hsa_piR_015714	2.15653	1.92477	1.26175	3.21687	2.63253	1.32795	1.32795	0.664811	0.567471
446	piR-48373	DQ580261	hsa_piR_007528	2.14749	0	0	1.47686	0.966853	4.96562	1.89929	0.148913	0.217769
447	piR-42503	DQ574391	hsa_piR_003239	2.13168	2.31728	1.55961	3.76037	2.23614	0.317384	0.317384	0.604875	0.183482
448	piR-48819	DQ580707	hsa_piR_007869	2.1268	0.919199	0.919199	2.85054	1.10643	2.61065	1.96497	0.200746	0.931321
449	piR-43107	DQ574995	hsa_piR_003676	2.11079	0.908146	0.908146	3.96892	1.78338	1.45529	0.963003	0.148442	0.289003
450	piR-47864	DQ579752	hsa_piR_007150	2.11014	2.9193	2.08509	2.74715	2.0355	0.663975	0.663975	0.953724	0.190305
451	piR-44879	DQ576767	hsa_piR_004919	2.06404	2.83739	2.83739	0.733878	0.733878	2.62085	1.74209	0.484725	0.383659
452	piR-30107	DQ569995	hsa_piR_000046	2.06193	4.63739	1.80629	0.884424	0.884424	0.663975	0.663975	0.0831249	0.857022
453	piR-32331	DQ582219	hsa_piR_009017	2.05245	0	0	2.74715	2.0355	3.41021	1.60218	0.198559	0.834835
454	piR-51998	DQ584886	hsa_piR_011030	2.01478	1.00557	1.00557	1.12721	1.12721	3.91157	1.74018	0.936962	0.133791
455	piR-55404	DQ588292	hsa_piR_013482	2.01376	2.3379	1.5764	1.65695	1.15628	2.04643	1.44561	0.732789	0.857894
456	piR-56861	DQ589749	hsa_piR_014423	1.98368	1.91372	1.25499	2.09064	1.05273	1.94668	1.94668	0.915526	0.941869
457	piR-60354	DQ594242	hsa_piR_017549	1.98053	5.14402	2.0658	0.79756	0.79756	0	0	0.0698546	0.350617
458	piR-38211	DQ600145	hsa_piR_022003	1.98006	2.73549	1.9149	0	0	3.2047	1.28089	0.175069	0.0408762
459	piR-37567	DQ599501	hsa_piR_021496	1.97515	1.00557	1.00557	2.19098	1.07418	2.7289	1.8	0.433929	0.777335
460	piR-44469	DQ576357	hsa_piR_004625	1.97172	3.98435	2.14327	1.11028	0.726959	0.820522	0.820522	0.224817	0.817477
461	piR-48209	DQ580097	hsa_piR_007411	1.93867	0	0	3.4522	2.03592	2.36381	1.41596	0.112067	0.654925
462	piR-59890	DQ592778	hsa_piR_016539	1.9385	0	0	1.54054	1.00936	4.27497	2.95501	0.149219	0.223106
463	piR-57868	DQ590756	hsa_piR_015191	1.93114	0	0	2.74715	2.0355	3.04629	1.75877	0.198559	0.925898
464	piR-44880	DQ576768	hsa_piR_004920	1.9275	2.29949	1.52107	1.12721	1.12721	2.35579	1.57293	0.545727	0.580772
465	piR-42491	DQ574379	hsa_piR_003231	1.9163	2.71261	1.77833	0	0	3.03627	1.48726	0.149435	0.0805319
466	piR-38563	DQ600497	hsa_piR_022282	1.9116	4.19426	4.19426	1.54054	1.00936	0	0	0.548331	0.170782
467	piR-61033	DQ594921	hsa_piR_018088	1.88283	0.908146	0.908146	0	0	4.74033	3.00809	0.334282	0.159062
468	piR-55213	DQ588101	hsa_piR_013350	1.88226	3.04604	2.02396	1.6274	1.07074	0.973338	0.973338	0.545496	0.69415
469	piR-56259	DQ589147	hsa_piR_014010	1.86496	2.07063	1.35629	2.14179	1.61063	1.38245	1.38245	0.973516	0.752321
470	piR-39172	DQ601106	hsa_piR_022741	1.86205	0.919199	0.919199	3.69361	1.95087	0.973338	0.973338	0.21914	0.295138
471	piR-33338	DQ593226	hsa_piR_016878	1.85965	0	0	1.44803	0.978486	4.13091	3.06537	0.161058	0.43775
472	piR-45076	DQ576964	hsa_piR_005045	1.85507	2.3379	1.5764	3.22731	1.99066	0	0	0.731352	0.149
473	piR-55610	DQ588498	hsa_piR_013559	1.84899	2.692	1.76409	2.191	1.09639	0.663975	0.663975	0.812891	0.322523
474	piR-46071	DQ577959	hsa_piR_005792	1.84231	2.29949	1.52107	2.11664	1.44066	1.11079	1.11079	0.931686	0.629653
475	piR-57817	DQ590705	hsa_piR_015151	1.83107	2.46314	1.63204	0.546673	0.546673	2.4834	1.67563	0.284258	0.240295
476	piR-51653	DQ584541	hsa_piR_010775	1.82952	1.75212	1.75212	2.62566	1.41335	1.11079	1.11079	0.703818	0.38166
477	piR-53651	DQ586539	hsa_piR_012235	1.82658	2.74654	1.93065	1.22314	0.804013	1.51006	1.51006	0.478365	0.881673
478	piR-30675	DQ570563	hsa_piR_000458	1.81993	3.34347	1.68063	0.733878	0.733878	1.38245	1.38245	0.176639	0.706828
479	piR-38583	DQ600517	hsa_piR_022298	1.80277	1.4187	1.4187	2.47954	1.70984	1.51006	1.51006	0.64039	0.305161
480	piR-38532	DQ600466	hsa_piR_022253	1.80257	1.75212	1.75212	3.02082	1.15493	0.634767	0.634767	0.555139	0.077132
481	piR-36362	DQ598296	hsa_piR_020572	1.80214	1.39809	1.39809	4.00834	4.00834	0	0	0.5485	0.350617
482	piR-32286	DQ582174	hsa_piR_008982	1.80144	0.908146	0.908146	1.64002	1.64002	2.85615	1.45568	0.702116	0.466813
483	piR-61273	DQ595161	hsa_piR_018272	1.75669	2.21311	1.47625	1.11028	0.726959	1.94668	1.94668	0.513635	0.613384
484	piR-34587	DQ596521	hsa_piR_019311	1.74359	0	0	3.64	1.68642	1.59078	0.825775	0.0487458	0.376103
485	piR-40788	DQ572676	hsa_piR_002002	1.72767	1.39809	1.39809	1.31908	1.31908	2.46586	1.42524	0.967794	0.572028
486	piR-34977	DQ596911	hsa_piR_019610	1.72219	1.75212	1.75212	1.46776	1.46776	1.94668	1.94668	0.902757	0.859081
487	piR-44724	DQ576612	hsa_piR_004804	1.71743	1.29392	1.29392	1.11028	0.726959	2.7481	1.38485	0.903285	0.0856662
488	piR-48361	DQ580249	hsa_piR_007518	1.71696	3.86122	2.84641	1.28965	0.857216	0	0	0.401582	0.176175
489	piR-47615	DQ579503	hsa_piR_006968	1.7112	3.0762	2.13707	1.39342	0.913936	0.663975	0.663975	0.480991	0.575188
490	piR-45504	DQ577392	hsa_piR_005378	1.67642	2.71261	1.77833	0.733878	0.733878	1.58276	1.07206	0.321133	0.569112
491	piR-58729	DQ591617	hsa_piR_015816	1.6704	3.80055	1.99218	0.546673	0.546673	0.663975	0.663975	0.137555	0.901956
492	piR-51420	DQ584308	hsa_piR_010622	1.6654	4.06941	2.08381	0	0	0.926804	0.645649	0.071123	0.194292
493	piR-61570	DQ595458	hsa_piR_018514	1.66098	1.00557	1.00557	1.48595	1.48595	2.49142	1.52914	0.792806	0.683782
494	piR-42986	DQ574874	hsa_piR_003586	1.6444	1.4187	1.4187	2.85052	1.47318	0.663975	0.663975	0.495348	0.257861
495	piR-57393	DQ590281	hsa_piR_014823	1.63976	0.919199	0.919199	1.34423	0.900211	2.65585	1.45081	0.746021	0.529649
496	piR-57138	DQ590026	hsa_piR_014632	1.63453	1.4187	1.4187	0.546673	0.546673	2.93823	1.70234	0.575366	0.251187
497	piR-53152	DQ586040	hsa_piR_011860	1.62758	1.06505	1.06505	0.79756	0.79756	3.02013	3.02013	0.843562	0.350617
498	piR-30709	DQ570597	hsa_piR_000483	1.62544	2.9193	2.08509	1.95702	0.963611	0	0	0.681625	0.081801
499	piR-60137	DQ594025	hsa_piR_017380	1.61803	1.81629	1.81629	2.42839	1.79736	0.60942	0.60942	0.814157	0.188738
500	piR-38497	DQ600431	hsa_piR_022227	1.60497	0.919199	0.919199	2.56777	2.0029	1.32795	1.32795	0.466796	0.172512
501	piR-40673	DQ572561	hsa_piR_001925	1.60381	1.91372	1.25499	1.46776	1.46776	1.42994	0.949621	0.820707	0.969369
502	piR-52995	DQ585883	hsa_piR_011736	1.59579	2.35897	1.55397	2.42839	1.79736	0	0	0.977104	0.218706
503	piR-38418	DQ600352	hsa_piR_022163	1.57954	1.29392	1.29392	1.22314	0.804013	2.22157	2.22157	0.963602	0.609895
504	piR-58466	DQ591354	hsa_piR_015625	1.57925	2.71261	1.77833	1.36116	0.908472	0.663975	0.663975	0.509586	0.589922
505	piR-34692	DQ596626	hsa_piR_019386	1.56689	1.06505	1.06505	2.97163	1.15405	0.663975	0.663975	0.244804	0.17486
506	piR-38673	DQ600607	hsa_piR_022367	1.55929	1.82735	1.19631	2.85052	1.47318	0	0	0.59825	0.0942337
507	piR-50334	DQ583222	hsa_piR_009822	1.55732	2.58783	2.58783	0	0	2.08412	1.36833	0.334282	0.171548
508	piR-38056	DQ599990	hsa_piR_021895	1.55628	0	0	3.84832	1.94806	0.820522	0.820522	0.0682685	0.173538
509	piR-47161	DQ579049	hsa_piR_006613	1.55283	2.67132	1.85868	0.742977	0.742977	1.24419	0.814737	0.351711	0.692662
510	piR-31230	DQ571118	hsa_piR_000885	1.5477	1.29392	1.29392	1.40252	0.920327	1.94668	1.94668	0.946437	0.821824
511	piR-39592	DQ601526	hsa_piR_023057	1.5447	0.919199	0.919199	2.33245	1.7781	1.38245	1.38245	0.491742	0.709527
512	piR-56282	DQ589170	hsa_piR_014028	1.54101	0.908146	0.908146	3.71489	3.71489	0	0	0.475106	0.350617
513	piR-52664	DQ585552	hsa_piR_011485	1.53962	1.00557	1.00557	1.68198	1.10307	1.93131	1.28324	0.657374	0.901716
514	piR-51284	DQ584172	hsa_piR_010523	1.53607	0	0	1.4571	0.959585	3.15111	2.06526	0.151152	0.41041
515	piR-56893	DQ589781	hsa_piR_014447	1.5333	1.4187	1.4187	1.85325	0.919128	1.32795	1.32795	0.800863	0.781194
516	piR-43246	DQ575134	hsa_piR_003782	1.52453	2.32684	1.57141	0	0	2.24673	1.13574	0.160828	0.0884146
517	piR-43109	DQ574997	hsa_piR_003678	1.51439	1.06505	1.06505	1.53144	1.00372	1.94668	1.94668	0.754673	0.866253
518	piR-47840	DQ579728	hsa_piR_007134	1.49679	2.83292	1.38467	0.546673	0.546673	1.11079	1.11079	0.146886	0.678827
519	piR-48816	DQ580704	hsa_piR_007866	1.49219	4.47656	3.02136	0	0	0	0	0.160592	1
520	piR-33717	DQ593605	hsa_piR_017081	1.47226	0.919199	0.919199	2.83361	1.10293	0.663975	0.663975	0.203694	0.186478
521	piR-57021	DQ589909	hsa_piR_014539	1.47082	2.71261	1.77833	0	0	1.69984	1.37352	0.149435	0.25577
522	#N/A	NA	hsa_piR_023386	1.46649	0	0	1.22314	0.804013	3.17631	1.61093	0.150446	0.380284
523	piR-58484	DQ591372	hsa_piR_015635	1.45084	2.35897	1.55397	0.563604	0.563604	1.42994	0.949621	0.295776	0.495129
524	piR-45633	DQ577521	hsa_piR_005474	1.44398	2.82187	1.94635	0	0	1.51006	1.51006	0.169138	0.350617
525	piR-43083	DQ574971	hsa_piR_003654	1.44314	0.908146	0.908146	1.6274	1.07074	1.79386	1.18003	0.616434	0.930321
526	piR-37986	DQ599920	hsa_piR_021841	1.43801	1.29392	1.29392	0	0	3.02013	3.02013	0.334282	0.350617
527	piR-33845	DQ593733	hsa_piR_017170	1.4368	2.30623	1.55455	2.00417	2.00417	0	0	0.906895	0.350617
528	piR-43762	DQ575650	hsa_piR_004145	1.41992	1.8384	1.8384	1.44803	0.978486	0.973338	0.973338	0.854001	0.763771
529	piR-48759	DQ580647	hsa_piR_007819	1.41942	1.4187	1.4187	1.4571	0.959585	1.38245	1.38245	0.982428	0.968873
530	piR-39482	DQ601416	hsa_piR_022978	1.41874	1.29392	1.29392	2.14179	1.61063	0.820522	0.820522	0.687727	0.518034
531	piR-39245	DQ601179	hsa_piR_022794	1.4184	0.908146	0.908146	2.68307	1.02794	0.663975	0.663975	0.2166	0.197072
532	piR-37499	DQ599433	hsa_piR_021441	1.41526	1.81629	1.81629	0.546673	0.546673	1.88282	1.302	0.514156	0.406383
533	piR-50176	DQ583064	hsa_piR_009692	1.41478	2.42427	1.61749	0.546673	0.546673	1.2734	0.834653	0.290014	0.527368
534	piR-36771	DQ598705	hsa_piR_020851	1.41451	0	0	0.65954	0.65954	3.58399	2.90059	0.334282	0.374874
535	piR-32486	DQ582374	hsa_piR_009137	1.40791	2.81678	1.84408	0.742977	0.742977	0.663975	0.663975	0.314583	0.942932
536	piR-40176	DQ572064	hsa_piR_001511	1.4019	0	0	1.76885	1.76885	2.43687	1.51568	0.334282	0.753806
537	piR-46570	DQ578458	hsa_piR_006169	1.39255	2.74654	1.93065	1.4311	0.971039	0	0	0.552476	0.184034
538	piR-32220	DQ582108	hsa_piR_008927	1.3805	1.00557	1.00557	1.36116	0.908472	1.77476	1.20995	0.79684	0.749346
539	piR-45726	DQ577614	hsa_piR_005541	1.37904	2.07063	1.35629	1.40252	0.920327	0.663975	0.663975	0.689719	0.572175
540	piR-35244	DQ597178	hsa_piR_019797	1.36635	0.908146	0.908146	2.37038	1.61703	0.820522	0.820522	0.443586	0.455165
541	piR-58329	DQ591217	hsa_piR_015527	1.36407	0.908146	0.908146	2.21073	1.5475	0.973338	0.973338	0.479823	0.553618
542	piR-52888	DQ585776	hsa_piR_011650	1.36251	0	0	1.53144	1.00372	2.5561	1.95499	0.149338	0.686976
543	piR-33385	DQ593273	hsa_piR_016900	1.36188	2.7577	1.89149	0	0	1.32795	1.32795	0.16692	0.350617
544	piR-56667	DQ589555	hsa_piR_014311	1.36041	0.919199	0.919199	2.34152	1.15534	0.820522	0.820522	0.351704	0.37319
545	piR-40008	DQ601942	hsa_piR_023360	1.35126	2.67132	1.85868	0	0	1.38245	1.38245	0.172631	0.350617
546	piR-52786	DQ585674	hsa_piR_011574	1.347	0	0	1.53144	1.00372	2.50956	1.41278	0.149338	0.643853
547	piR-47053	DQ578941	hsa_piR_006539	1.34677	1.39809	1.39809	1.53144	1.00372	1.11079	1.11079	0.939336	0.806264
548	piR-60360	DQ594248	hsa_piR_017554	1.34393	2.32684	1.57141	0.884424	0.884424	0.820522	0.820522	0.437119	0.961861
549	piR-31286	DQ571174	hsa_piR_000925	1.33333	1.91372	1.25499	1.47686	0.966853	0.60942	0.60942	0.786762	0.510192
550	piR-37909	DQ599843	hsa_piR_021785	1.33289	1.98425	1.30367	2.01443	1.49128	0	0	0.98806	0.218791
551	piR-31838	DQ571726	hsa_piR_001264	1.32903	0	0	0.884424	0.884424	3.10266	1.6259	0.334282	0.239522
552	piR-39235	DQ601169	hsa_piR_022785	1.31888	1.75212	1.75212	1.54054	1.00936	0.663975	0.663975	0.918147	0.529001
553	piR-33614	DQ593502	hsa_piR_017008	1.31769	1.00557	1.00557	1.96612	0.968919	0.981359	0.69382	0.502777	0.446789
554	piR-53671	DQ586559	hsa_piR_012246	1.3129	2.20206	1.47079	1.12721	1.12721	0.60942	0.60942	0.571103	0.713866
555	piR-58299	DQ591187	hsa_piR_015503	1.31198	2.29949	1.52107	1.31908	1.31908	0.317384	0.317384	0.633828	0.350617
556	piR-41429	DQ573317	hsa_piR_002463	1.31031	0.919199	0.919199	3.01172	1.59918	0	0	0.275659	0.101673
557	piR-36637	DQ598571	hsa_piR_020756	1.30775	2.71261	1.77833	0.546673	0.546673	0.663975	0.663975	0.2638	0.901956
558	piR-46767	DQ578655	hsa_piR_006331	1.30666	1.92477	1.26175	0.884424	0.884424	1.11079	1.11079	0.51056	0.885478
559	piR-52377	DQ585265	hsa_piR_011302	1.30492	1.29392	1.29392	0	0	2.62085	1.74209	0.334282	0.176184
560	piR-56031	DQ588919	hsa_piR_013851	1.30333	0.908146	0.908146	1.67388	1.18042	1.32795	1.32795	0.61517	0.864032
561	piR-62039	DQ595927	hsa_piR_018870	1.29494	1.8384	1.8384	0	0	2.04643	1.44561	0.334282	0.199804
562	#N/A	NA	hsa_piR_023410	1.28388	2.72444	2.72444	1.12721	1.12721	0	0	0.596525	0.350617
563	piR-56462	DQ589350	hsa_piR_014162	1.28189	1.06505	1.06505	2.11664	1.44066	0.663975	0.663975	0.56658	0.423226
564	piR-49322	DQ581210	hsa_piR_008252	1.27961	0.908146	0.908146	1.28965	0.857216	1.64104	1.64104	0.764487	0.866044
565	piR-49207	DQ581095	hsa_piR_008161	1.26792	3.25709	2.15574	0.546673	0.546673	0	0	0.243086	0.350617
566	piR-32962	DQ582850	hsa_piR_009521	1.26411	0	0	1.6183	1.06552	2.17404	1.56035	0.151072	0.802483
567	piR-41800	DQ573688	hsa_piR_002737	1.26352	1.00557	1.00557	1.40252	0.920327	1.38245	1.38245	0.775172	0.984269
568	piR-54450	DQ587338	hsa_piR_012802	1.26175	3.12126	1.55879	0	0	0.663975	0.663975	0.065007	0.350617
569	piR-49349	DQ581237	hsa_piR_008270	1.2607	2.67132	1.85868	0	0	1.11079	1.11079	0.172631	0.350617
570	piR-52782	DQ585670	hsa_piR_011570	1.26027	3.12126	1.55879	0.65954	0.65954	0	0	0.16788	0.350617
571	piR-60689	DQ594577	hsa_piR_017809	1.26008	3.17082	2.09104	0	0	0.60942	0.60942	0.151673	0.350617
572	piR-35300	DQ597234	hsa_piR_019835	1.25437	0	0	0.742977	0.742977	3.02013	3.02013	0.334282	0.501224
573	piR-41245	DQ573133	hsa_piR_002320	1.24829	2.3379	1.5764	0.79756	0.79756	0.60942	0.60942	0.397978	0.86549
574	piR-48820	DQ580708	hsa_piR_007870	1.24225	0.919199	0.919199	1.29748	0.859099	1.51006	1.51006	0.76809	0.913675
575	piR-30597	DQ570485	hsa_piR_000402	1.23526	0	0	3.70579	2.95765	0	0	0.230747	0.250455
576	piR-56423	DQ589311	hsa_piR_014136	1.23495	1.75212	1.75212	0.733878	0.733878	1.21884	1.21884	0.600352	0.757441
577	piR-31448	DQ571336	hsa_piR_001043	1.23229	3.15021	2.07959	0.546673	0.546673	0	0	0.246012	0.350617
578	piR-47970	DQ579858	hsa_piR_007234	1.226	1.39809	1.39809	1.30658	0.866039	0.973338	0.973338	0.956415	0.823071
579	piR-40415	DQ572303	hsa_piR_001705	1.2203	1.00557	1.00557	1.68198	1.10307	0.973338	0.973338	0.657374	0.675406
580	piR-34289	DQ596223	hsa_piR_019100	1.21826	2.32684	1.57141	0	0	1.32795	1.32795	0.160828	0.350617
581	piR-41880	DQ573768	hsa_piR_002801	1.21489	2.67132	1.85868	0	0	0.973338	0.973338	0.172631	0.350617
582	piR-46708	DQ578596	hsa_piR_006285	1.20938	0	0	3.31075	2.00463	0.317384	0.317384	0.12087	0.197493
583	piR-46596	DQ578484	hsa_piR_006191	1.20642	0	0	1.6274	1.07074	1.99187	1.42894	0.150797	0.633486
584	piR-57387	DQ590275	hsa_piR_014817	1.20621	0	0	3.30125	0.99363	0.317384	0.317384	0.00503269	0.0166147
585	piR-52754	DQ585642	hsa_piR_011546	1.20388	1.98425	1.30367	1.6274	1.07074	0	0	0.835524	0.17234
586	piR-40486	DQ572374	hsa_piR_001765	1.20218	2.21311	1.47625	1.39342	0.913936	0	0	0.644127	0.171176
587	piR-57272	DQ590160	hsa_piR_014730	1.19907	1.00557	1.00557	1.6183	1.06552	0.973338	0.973338	0.682134	0.697384
588	piR-60397	DQ594285	hsa_piR_017588	1.19806	0	0	0	0	3.59419	1.80373	1	0.086553
589	piR-33688	DQ593576	hsa_piR_017062	1.19554	1.81629	1.81629	0.65954	0.65954	1.11079	1.11079	0.558982	0.751587
590	piR-35331	DQ597265	hsa_piR_019858	1.1849	1.8384	1.8384	0.742977	0.742977	0.973338	0.973338	0.589355	0.865
591	piR-37447	DQ599381	hsa_piR_021401	1.18232	1.29392	1.29392	0.742977	0.742977	1.51006	1.51006	0.717468	0.678731
592	piR-55274	DQ588162	hsa_piR_013395	1.1733	1.92477	1.26175	1.59512	1.59512	0	0	0.873554	0.350617
593	piR-41214	DQ573102	hsa_piR_002298	1.17173	0	0	1.28965	0.857216	2.22555	1.12108	0.154685	0.594141
594	piR-33274	DQ593162	hsa_piR_016831	1.16808	3.50425	3.50425	0	0	0	0	0.334282	1
595	piR-52622	DQ585510	hsa_piR_011476	1.16016	0.908146	0.908146	0.79756	0.79756	1.77476	1.20995	0.928395	0.556464
596	piR-43583	DQ575471	hsa_piR_004019	1.15734	1.75212	1.75212	1.40252	0.920327	0.317384	0.317384	0.862316	0.202794
597	piR-59968	DQ592856	hsa_piR_016601	1.15183	0	0	3.45548	2.00371	0	0	0.106608	0.128266
598	piR-57089	DQ589977	hsa_piR_014587	1.14486	1.81629	1.81629	1.6183	1.06552	0	0	0.926423	0.172612
599	piR-43081	DQ574969	hsa_piR_003652	1.14296	0	0	0	0	3.42888	2.74974	1	0.252506
600	piR-34220	DQ596154	hsa_piR_019049	1.14096	1.4187	1.4187	2.00417	2.00417	0	0	0.814999	0.350617
601	piR-38808	DQ600742	hsa_piR_022473	1.13797	1.4187	1.4187	0.884424	0.884424	1.11079	1.11079	0.754005	0.885478
602	piR-50899	DQ583787	hsa_piR_010240	1.13432	3.40295	1.70527	0	0	0	0	0.06582	1
603	piR-43691	DQ575579	hsa_piR_004090	1.12887	0	0	2.00417	2.00417	1.38245	1.38245	0.334282	0.817325
604	piR-53984	DQ586872	hsa_piR_012472	1.12887	0	0	2.00417	2.00417	1.38245	1.38245	0.334282	0.817325
605	piR-52078	DQ584966	hsa_piR_011093	1.12802	2.83739	2.83739	0.546673	0.546673	0	0	0.44115	0.350617
606	piR-48327	DQ580215	hsa_piR_007491	1.12239	0	0	1.88268	1.35839	1.4845	0.97901	0.187436	0.8398
607	piR-57134	DQ590022	hsa_piR_014628	1.12211	1.06505	1.06505	0	0	2.30129	1.53021	0.334282	0.176315
608	piR-47211	DQ579099	hsa_piR_006650	1.11855	1.9732	1.2972	0	0	1.38245	1.38245	0.150489	0.350617
609	piR-49289	DQ581177	hsa_piR_008226	1.11434	0.908146	0.908146	0.79756	0.79756	1.63731	1.09709	0.928395	0.590022
610	piR-47035	DQ578923	hsa_piR_006528	1.11079	0	0	0	0	3.33236	3.33236	1	0.350617
611	piR-43578	DQ575466	hsa_piR_004014	1.10241	1.92477	1.26175	0	0	1.38245	1.38245	0.149409	0.350617
612	piR-52680	DQ585568	hsa_piR_011495	1.10241	1.92477	1.26175	0	0	1.38245	1.38245	0.149409	0.350617
613	piR-42975	DQ574863	hsa_piR_003580	1.09637	1.29392	1.29392	0.884424	0.884424	1.11079	1.11079	0.797687	0.885478
614	piR-37219	DQ599153	hsa_piR_021220	1.09365	0	0	0.79756	0.79756	2.4834	1.67563	0.334282	0.176362
615	piR-51649	DQ584537	hsa_piR_010771	1.09207	2.71261	1.77833	0.563604	0.563604	0	0	0.268624	0.350617
616	piR-60121	DQ594009	hsa_piR_017366	1.08986	0	0	1.22314	0.804013	2.04643	1.44561	0.150446	0.671027
617	piR-42596	DQ574484	hsa_piR_003304	1.08382	0	0	2.03263	1.50825	1.21884	1.21884	0.199169	0.711679
618	piR-60979	DQ594867	hsa_piR_018044	1.07561	0.919199	0.919199	0.79756	0.79756	1.51006	1.51006	0.9218	0.350617
619	piR-50041	DQ582929	hsa_piR_009584	1.07411	2.3379	1.5764	0.884424	0.884424	0	0	0.434775	0.350617
620	piR-59426	DQ592314	hsa_piR_016375	1.07254	2.48375	1.64783	0.733878	0.733878	0	0	0.348473	0.350617
621	piR-47086	DQ578974	hsa_piR_006562	1.07122	1.75212	1.75212	0.79756	0.79756	0.663975	0.663975	0.627694	0.907447
622	piR-33405	DQ593293	hsa_piR_016909	1.07085	1.4187	1.4187	0	0	1.79386	1.18003	0.334282	0.172267
623	piR-60466	DQ594354	hsa_piR_017638	1.06412	1.06505	1.06505	2.1273	1.52076	0	0	0.576302	0.204575
624	piR-38552	DQ600486	hsa_piR_022273	1.06412	1.06505	1.06505	2.1273	1.52076	0	0	0.576302	0.204575
625	piR-48201	DQ580089	hsa_piR_007403	1.05694	3.17082	2.09104	0	0	0	0	0.151673	1
626	piR-52615	DQ585503	hsa_piR_011469	1.05694	3.17082	2.09104	0	0	0	0	0.151673	1
627	piR-61029	DQ594917	hsa_piR_018085	1.05303	1.75212	1.75212	0.742977	0.742977	0.663975	0.663975	0.604246	0.942932
628	piR-55598	DQ588486	hsa_piR_013549	1.05096	0	0	1.20621	0.794248	1.94668	1.94668	0.151098	0.663496
629	piR-60038	DQ593926	hsa_piR_017309	1.05007	3.15021	2.07959	0	0	0	0	0.152065	1
630	piR-47439	DQ579327	hsa_piR_006837	1.04912	2.32684	1.57141	0	0	0.820522	0.820522	0.160828	0.350617
631	piR-45027	DQ576915	hsa_piR_005016	1.04765	0	0	0.65954	0.65954	2.4834	1.67563	0.334282	0.375264
632	piR-36606	DQ598540	hsa_piR_020737	1.04065	2.01115	2.01115	0	0	1.11079	1.11079	0.334282	0.350617
633	piR-36758	DQ598692	hsa_piR_020841	1.03976	0.919199	0.919199	2.20008	1.07866	0	0	0.381383	0.0807557
634	piR-52681	DQ585569	hsa_piR_011496	1.03704	0.908146	0.908146	0	0	2.20298	1.50344	0.334282	0.186264
635	piR-53028	DQ585916	hsa_piR_011764	1.03579	1.8384	1.8384	0.65954	0.65954	0.60942	0.60942	0.55578	0.959813
636	piR-61404	DQ595292	hsa_piR_018380	1.02592	0.908146	0.908146	0.65954	0.65954	1.51006	1.51006	0.827901	0.638402
637	piR-36843	DQ598777	hsa_piR_020912	1.02107	2.40366	1.60129	0.65954	0.65954	0	0	0.330971	0.350617
638	piR-31023	DQ570911	hsa_piR_000731	1.02009	2.31728	1.55961	0.742977	0.742977	0	0	0.377563	0.350617
639	piR-51397	DQ584285	hsa_piR_010601	1.01733	1.92477	1.26175	1.12721	1.12721	0	0	0.64462	0.350617
640	piR-61028	DQ594916	hsa_piR_018084	1.01416	2.29949	1.52107	0.742977	0.742977	0	0	0.373418	0.350617
641	piR-61825	DQ595713	hsa_piR_018703	1.01337	2.30623	1.55455	0.733878	0.733878	0	0	0.375857	0.350617
642	piR-51670	DQ584558	hsa_piR_010790	1.01119	1.82735	1.19631	1.20621	0.794248	0	0	0.671927	0.172637
643	piR-57016	DQ589904	hsa_piR_014534	1.00671	0	0	0	0	3.02013	3.02013	1	0.350617
644	piR-57070	DQ589958	hsa_piR_014571	1.00671	0	0	0	0	3.02013	3.02013	1	0.350617
645	piR-37849	DQ599783	hsa_piR_021736	1.00671	0	0	0	0	3.02013	3.02013	1	0.350617
646	piR-58012	DQ590900	hsa_piR_015300	1.00557	3.01672	3.01672	0	0	0	0	0.334282	1
647	piR-36964	DQ598898	hsa_piR_021014	1.00391	1.06505	1.06505	0	0	1.94668	1.94668	0.334282	0.350617
648	piR-48931	DQ580819	hsa_piR_007957	1.00325	1.00557	1.00557	2.00417	2.00417	0	0	0.662879	0.350617
649	piR-48822	DQ580710	hsa_piR_007871	0.997735	1.39809	1.39809	1.59512	1.59512	0	0	0.927305	0.350617
650	piR-60099	DQ593987	hsa_piR_017349	0.989032	1.4187	1.4187	0.884424	0.884424	0.663975	0.663975	0.754005	0.857022
651	piR-39537	DQ601471	hsa_piR_023022	0.982243	1.4187	1.4187	0.546673	0.546673	0.981359	0.69382	0.575366	0.666385
652	piR-43870	DQ575758	hsa_piR_004223	0.976253	1.4187	1.4187	0	0	1.51006	1.51006	0.334282	0.350617
653	piR-33054	DQ592942	hsa_piR_016668	0.971807	0.908146	0.908146	0.733878	0.733878	1.2734	0.834653	0.883483	0.673073
654	piR-54522	DQ587410	hsa_piR_012858	0.964133	2.8924	1.41754	0	0	0	0	0.0606351	1
655	piR-43759	DQ575647	hsa_piR_004142	0.961269	0	0	2.21983	1.56047	0.663975	0.663975	0.176767	0.419889
656	piR-40678	DQ572566	hsa_piR_001930	0.952971	1.06505	1.06505	0	0	1.79386	1.18003	0.334282	0.172267
657	piR-56078	DQ588966	hsa_piR_013886	0.945798	2.83739	2.83739	0	0	0	0	0.334282	1
658	piR-35252	DQ597186	hsa_piR_019804	0.945798	2.83739	2.83739	0	0	0	0	0.334282	1
659	piR-32988	DQ582876	hsa_piR_009544	0.945126	1.06505	1.06505	0.65954	0.65954	1.11079	1.11079	0.750947	0.751587
660	piR-48553	DQ580441	hsa_piR_007661	0.942515	0.919199	0.919199	0.79756	0.79756	1.11079	1.11079	0.9218	0.835921
661	piR-30111	DQ569999	hsa_piR_000049	0.938831	0.908146	0.908146	0.79756	0.79756	1.11079	1.11079	0.928395	0.835921
662	piR-31233	DQ571121	hsa_piR_000888	0.93391	0	0	2.80173	2.04844	0	0	0.192949	0.213683
663	piR-48691	DQ580579	hsa_piR_007771	0.928318	1.06505	1.06505	1.40252	0.920327	0.317384	0.317384	0.814003	0.202794
664	piR-48325	DQ580213	hsa_piR_007489	0.92432	0.919199	0.919199	0.742977	0.742977	1.11079	1.11079	0.883603	0.803322
665	piR-51367	DQ584255	hsa_piR_010582	0.921635	0	0	0	0	2.76491	2.76491	1	0.350617
666	piR-52179	DQ585067	hsa_piR_011164	0.921635	0	0	0	0	2.76491	2.76491	1	0.350617
667	piR-54498	DQ587386	hsa_piR_012841	0.919929	2.21311	1.47625	0.546673	0.546673	0	0	0.307714	0.350617
668	piR-56391	DQ589279	hsa_piR_014111	0.919233	2.7577	1.89149	0	0	0	0	0.16692	1
669	piR-32265	DQ582153	hsa_piR_008966	0.914385	0	0	1.76982	0.868471	0.973338	0.973338	0.0609225	0.446994
670	piR-45437	DQ577325	hsa_piR_005323	0.914062	0	0	1.76885	1.76885	0.973338	0.973338	0.334282	0.720756
671	piR-36368	DQ598302	hsa_piR_020577	0.913148	1.06505	1.06505	0.563604	0.563604	1.11079	1.11079	0.683612	0.350617
672	piR-32447	DQ582335	hsa_piR_009106	0.912593	1.4187	1.4187	1.31908	1.31908	0	0	0.959714	0.350617
673	piR-44703	DQ576591	hsa_piR_004791	0.910056	2.07063	1.35629	0.65954	0.65954	0	0	0.365317	0.350617
674	piR-35993	DQ597927	hsa_piR_020333	0.909696	0	0	1.6183	1.06552	1.11079	1.11079	0.151072	0.773686
675	piR-44541	DQ576429	hsa_piR_004684	0.907607	1.8384	1.8384	0.884424	0.884424	0	0	0.647254	0.350617
676	piR-38512	DQ600446	hsa_piR_022236	0.905392	1.9732	1.2972	0.742977	0.742977	0	0	0.424336	0.350617
677	piR-39274	DQ601208	hsa_piR_022817	0.905392	1.9732	1.2972	0.742977	0.742977	0	0	0.424336	0.350617
678	piR-35431	DQ597365	hsa_piR_019927	0.903923	1.82735	1.19631	0.884424	0.884424	0	0	0.536432	0.350617
679	piR-30443	DQ570331	hsa_piR_000283	0.903468	0	0	0	0	2.7104	1.77485	1	0.170571
680	piR-43751	DQ575639	hsa_piR_004137	0.900669	0.908146	0.908146	0	0	1.79386	1.18003	0.334282	0.172267
681	piR-49732	DQ581620	hsa_piR_008562	0.900299	1.29392	1.29392	0.79756	0.79756	0.60942	0.60942	0.748835	0.86549
682	piR-30170	DQ570058	hsa_piR_000093	0.896551	0	0	0.742977	0.742977	1.94668	1.94668	0.334282	0.598111
683	piR-43167	DQ575055	hsa_piR_003722	0.892824	0.908146	0.908146	0.65954	0.65954	1.11079	1.11079	0.827901	0.751587
684	piR-46216	DQ578104	hsa_piR_005901	0.890441	2.67132	1.85868	0	0	0	0	0.172631	1
685	piR-61394	DQ595282	hsa_piR_018372	0.890441	2.67132	1.85868	0	0	0	0	0.172631	1
686	piR-35251	DQ597185	hsa_piR_019803	0.890441	2.67132	1.85868	0	0	0	0	0.172631	1
687	piR-37972	DQ599906	hsa_piR_021830	0.889015	1.39809	1.39809	0.65954	0.65954	0.60942	0.60942	0.640193	0.959813
688	piR-53709	DQ586597	hsa_piR_012272	0.886757	2.66027	1.85474	0	0	0	0	0.173442	1
689	piR-42126	DQ574014	hsa_piR_002985	0.886217	1.92477	1.26175	0.733878	0.733878	0	0	0.428235	0.350617
690	piR-52193	DQ585081	hsa_piR_011176	0.884424	0	0	2.65327	2.65327	0	0	0.334282	0.350617
691	piR-39349	DQ601283	hsa_piR_022881	0.881409	2.32684	1.57141	0	0	0.317384	0.317384	0.160828	0.350617
692	piR-50436	DQ583324	hsa_piR_009894	0.877704	1.75212	1.75212	0.563604	0.563604	0.317384	0.317384	0.528887	0.729933
693	piR-61291	DQ595179	hsa_piR_018286	0.874968	1.82735	1.19631	0.79756	0.79756	0	0	0.485629	0.350617
694	piR-52762	DQ585650	hsa_piR_011553	0.873616	0	0	0	0	2.62085	1.74209	1	0.176184
695	piR-42654	DQ574542	hsa_piR_003352	0.870011	0	0	0.563604	0.563604	2.04643	1.44561	0.334282	0.399863
696	piR-31745	DQ571633	hsa_piR_001225	0.86388	0	0	1.6183	1.06552	0.973338	0.973338	0.151072	0.697384
697	piR-41988	DQ573876	hsa_piR_002881	0.861438	1.92477	1.26175	0.65954	0.65954	0	0	0.389192	0.350617
698	piR-47052	DQ578940	hsa_piR_006538	0.858251	2.01115	2.01115	0.563604	0.563604	0	0	0.499608	0.350617
699	piR-32285	DQ582173	hsa_piR_008981	0.852032	0	0	0	0	2.5561	1.95499	1	0.232356
700	piR-33031	DQ592919	hsa_piR_016649	0.849895	1.75212	1.75212	0.79756	0.79756	0	0	0.627694	0.350617
701	piR-47594	DQ579482	hsa_piR_006952	0.849285	1.98425	1.30367	0.563604	0.563604	0	0	0.334161	0.350617
702	piR-58098	DQ590986	hsa_piR_015363	0.840579	0	0	0.884424	0.884424	1.63731	1.09709	0.334282	0.641788
703	piR-52879	DQ585767	hsa_piR_011643	0.83629	1.39809	1.39809	0	0	1.11079	1.11079	0.334282	0.350617
704	piR-33165	DQ593053	hsa_piR_016746	0.8317	1.75212	1.75212	0.742977	0.742977	0	0	0.604246	0.350617
705	piR-39614	DQ601548	hsa_piR_023074	0.8317	1.75212	1.75212	0.742977	0.742977	0	0	0.604246	0.350617
706	piR-58225	DQ591113	hsa_piR_015454	0.831079	0	0	0	0	2.49324	1.64508	1	0.173405
707	piR-40191	DQ572079	hsa_piR_001524	0.8278	0	0	0	0	2.4834	1.67563	1	0.181879
708	piR-42560	DQ574448	hsa_piR_003276	0.8278	0	0	0	0	2.4834	1.67563	1	0.181879
709	piR-49713	DQ581601	hsa_piR_008547	0.82332	1.4187	1.4187	0.733878	0.733878	0.317384	0.317384	0.674634	0.635264
710	piR-51979	DQ584867	hsa_piR_011014	0.820892	1.00557	1.00557	1.4571	0.959585	0	0	0.750099	0.17269
711	piR-39363	DQ601297	hsa_piR_022894	0.819912	0.919199	0.919199	1.54054	1.00936	0	0	0.655994	0.170782
712	piR-44451	DQ576339	hsa_piR_004609	0.81503	0.908146	0.908146	0.563604	0.563604	0.973338	0.973338	0.751945	0.741217
713	piR-34675	DQ596609	hsa_piR_019373	0.809754	0.919199	0.919199	0	0	1.51006	1.51006	0.334282	0.350617
714	piR-38708	DQ600642	hsa_piR_022395	0.809754	0.919199	0.919199	0	0	1.51006	1.51006	0.334282	0.350617
715	piR-38564	DQ600498	hsa_piR_022283	0.808091	2.42427	1.61749	0	0	0	0	0.156137	1
716	piR-52542	DQ585430	hsa_piR_011422	0.80607	0.908146	0.908146	0	0	1.51006	1.51006	0.334282	0.350617
717	piR-37992	DQ599926	hsa_piR_021845	0.80607	0.908146	0.908146	0	0	1.51006	1.51006	0.334282	0.350617
718	piR-34740	DQ596674	hsa_piR_019424	0.803888	1.75212	1.75212	0.65954	0.65954	0	0	0.568773	0.350617
719	piR-46136	DQ578024	hsa_piR_005842	0.802697	1.00557	1.00557	1.40252	0.920327	0	0	0.775172	0.171348
720	piR-59427	DQ592315	hsa_piR_016376	0.801094	0	0	0	0	2.40328	1.20478	1	0.0862809
721	piR-36559	DQ598493	hsa_piR_020701	0.79854	1.4187	1.4187	0.65954	0.65954	0.317384	0.317384	0.635014	0.350617
722	piR-52240	DQ585128	hsa_piR_011209	0.797668	1.06505	1.06505	0	0	1.32795	1.32795	0.334282	0.350617
723	piR-54086	DQ586974	hsa_piR_012548	0.797345	1.4187	1.4187	0	0	0.973338	0.973338	0.334282	0.350617
724	piR-34245	DQ596179	hsa_piR_019064	0.797345	1.4187	1.4187	0	0	0.973338	0.973338	0.334282	0.350617
725	piR-53864	DQ586752	hsa_piR_012380	0.785264	0	0	0	0	2.35579	1.57293	1	0.177878
726	piR-62008	DQ595896	hsa_piR_018846	0.785264	0	0	0	0	2.35579	1.57293	1	0.177878
727	piR-37675	DQ599609	hsa_piR_021586	0.785264	0	0	0	0	2.35579	1.57293	1	0.177878
728	piR-47851	DQ579739	hsa_piR_007140	0.781726	1.29392	1.29392	0.733878	0.733878	0.317384	0.317384	0.712202	0.635264
729	piR-41674	DQ573562	hsa_piR_002637	0.779299	2.3379	1.5764	0	0	0	0	0.160218	1
730	piR-44757	DQ576645	hsa_piR_004829	0.779299	2.3379	1.5764	0	0	0	0	0.160218	1
731	piR-50586	DQ583474	hsa_piR_010010	0.779299	2.3379	1.5764	0	0	0	0	0.160218	1
732	piR-49537	DQ581425	hsa_piR_008418	0.778167	0	0	1.36116	0.908472	0.973338	0.973338	0.156261	0.799074
733	piR-41881	DQ573769	hsa_piR_002802	0.775615	2.32684	1.57141	0	0	0	0	0.160828	1
734	piR-38014	DQ599948	hsa_piR_021863	0.773851	0	0	2.00417	2.00417	0.317384	0.317384	0.334282	0.442709
735	piR-44990	DQ576878	hsa_piR_004991	0.771909	1.75212	1.75212	0.563604	0.563604	0	0	0.528887	0.350617
736	piR-32864	DQ582752	hsa_piR_009444	0.768744	2.30623	1.55455	0	0	0	0	0.160092	1
737	piR-45565	DQ577453	hsa_piR_005420	0.767707	1.4187	1.4187	0.884424	0.884424	0	0	0.754005	0.350617
738	piR-33919	DQ593807	hsa_piR_017218	0.767707	1.4187	1.4187	0.884424	0.884424	0	0	0.754005	0.350617
739	piR-57631	DQ590519	hsa_piR_015003	0.767217	0.919199	0.919199	0	0	1.38245	1.38245	0.334282	0.350617
740	piR-56806	DQ589694	hsa_piR_014389	0.765618	0	0	0.65954	0.65954	1.63731	1.09709	0.334282	0.506098
741	piR-58815	DQ591703	hsa_piR_015880	0.765618	0	0	0.65954	0.65954	1.63731	1.09709	0.334282	0.506098
742	piR-60664	DQ594552	hsa_piR_017787	0.758447	0.908146	0.908146	0.546673	0.546673	0.820522	0.820522	0.738155	0.80155
743	piR-41406	DQ573294	hsa_piR_002442	0.754166	0.919199	0.919199	0.733878	0.733878	0.60942	0.60942	0.877057	0.906195
744	piR-42366	DQ574254	hsa_piR_003139	0.753515	0.908146	0.908146	0.742977	0.742977	0.60942	0.60942	0.890059	0.900096
745	piR-33432	DQ593320	hsa_piR_016924	0.751013	0	0	0.742977	0.742977	1.51006	1.51006	0.334282	0.678731
746	piR-37263	DQ599197	hsa_piR_021257	0.751013	0	0	0.742977	0.742977	1.51006	1.51006	0.334282	0.678731
747	piR-32432	DQ582320	hsa_piR_009092	0.746407	1.4187	1.4187	0	0	0.820522	0.820522	0.334282	0.350617
748	piR-31101	DQ570989	hsa_piR_000792	0.742977	0	0	2.22893	2.22893	0	0	0.334282	0.350617
749	piR-61539	DQ595427	hsa_piR_018491	0.742906	1.00557	1.00557	1.22314	0.804013	0	0	0.868224	0.171994
750	piR-40229	DQ572117	hsa_piR_001553	0.738752	1.4187	1.4187	0.79756	0.79756	0	0	0.708453	0.350617
751	piR-37380	DQ599314	hsa_piR_021338	0.737705	2.21311	1.47625	0	0	0	0	0.156045	1
752	piR-58705	DQ591593	hsa_piR_015798	0.726113	1.29392	1.29392	0.884424	0.884424	0	0	0.797687	0.350617
753	piR-59380	DQ592268	hsa_piR_016341	0.726113	1.29392	1.29392	0.884424	0.884424	0	0	0.797687	0.350617
754	piR-48763	DQ580651	hsa_piR_007823	0.724968	1.29392	1.29392	0.563604	0.563604	0.317384	0.317384	0.612913	0.729933
755	piR-54924	DQ587812	hsa_piR_013137	0.724968	1.29392	1.29392	0.563604	0.563604	0.317384	0.317384	0.612913	0.729933
756	piR-36649	DQ598583	hsa_piR_020765	0.723201	0	0	0.65954	0.65954	1.51006	1.51006	0.334282	0.638402
757	piR-57916	DQ590804	hsa_piR_015229	0.720558	1.4187	1.4187	0.742977	0.742977	0	0	0.679479	0.350617
758	piR-30524	DQ570412	hsa_piR_000345	0.717795	0	0	1.54396	1.02496	0.60942	0.60942	0.1542	0.210135
759	piR-55035	DQ587923	hsa_piR_013224	0.717525	1.4187	1.4187	0.733878	0.733878	0	0	0.674634	0.350617
760	piR-58255	DQ591143	hsa_piR_015476	0.716643	0	0	1.48595	1.48595	0.663975	0.663975	0.334282	0.64577
761	piR-53423	DQ586311	hsa_piR_012071	0.714679	0	0	0.65954	0.65954	1.4845	0.97901	0.334282	0.543918
762	piR-57994	DQ590882	hsa_piR_015288	0.713688	1.39809	1.39809	0.742977	0.742977	0	0	0.685307	0.350617
763	piR-34776	DQ596710	hsa_piR_019454	0.711226	1.81629	1.81629	0	0	0.317384	0.317384	0.334282	0.350617
764	piR-37077	DQ599011	hsa_piR_021103	0.710654	1.39809	1.39809	0.733878	0.733878	0	0	0.680395	0.350617
765	piR-42259	DQ574147	hsa_piR_003066	0.710036	2.13011	2.13011	0	0	0	0	0.334282	1
766	piR-32330	DQ582218	hsa_piR_009016	0.708477	0	0	0.742977	0.742977	1.38245	1.38245	0.334282	0.350617
767	piR-58192	DQ591080	hsa_piR_015428	0.70684	1.00557	1.00557	0.79756	0.79756	0.317384	0.317384	0.873564	0.609999
768	piR-47014	DQ578902	hsa_piR_006509	0.705444	0	0	0.733878	0.733878	1.38245	1.38245	0.334282	0.706828
769	piR-49838	DQ581726	hsa_piR_008638	0.705444	0	0	0.733878	0.733878	1.38245	1.38245	0.334282	0.706828
770	piR-36174	DQ598108	hsa_piR_020453	0.704001	0	0	1.44803	0.978486	0.663975	0.663975	0.161058	0.563532
771	piR-61083	DQ594971	hsa_piR_018130	0.694538	0	0	1.11028	0.726959	0.973338	0.973338	0.148962	0.861017
772	piR-45790	DQ577678	hsa_piR_005592	0.694224	1.4187	1.4187	0	0	0.663975	0.663975	0.334282	0.350617
773	piR-60370	DQ594258	hsa_piR_017561	0.694224	1.4187	1.4187	0	0	0.663975	0.663975	0.334282	0.350617
774	piR-60029	DQ593917	hsa_piR_017302	0.692746	1.4187	1.4187	0.65954	0.65954	0	0	0.635014	0.350617
775	piR-50505	DQ583393	hsa_piR_009948	0.691222	0	0	0.563604	0.563604	1.51006	1.51006	0.334282	0.591964
776	piR-48336	DQ580224	hsa_piR_007498	0.685579	0	0	0.546673	0.546673	1.51006	1.51006	0.334282	0.583804
777	piR-61930	DQ595818	hsa_piR_018788	0.685579	0	0	0.546673	0.546673	1.51006	1.51006	0.334282	0.583804
778	piR-30549	DQ570437	hsa_piR_000365	0.678964	1.29392	1.29392	0.742977	0.742977	0	0	0.717468	0.350617
779	piR-52530	DQ585418	hsa_piR_011416	0.678964	1.29392	1.29392	0.742977	0.742977	0	0	0.717468	0.350617
780	piR-33324	DQ593212	hsa_piR_016871	0.677542	0	0	2.03263	1.50825	0	0	0.199169	0.219749
781	piR-46921	DQ578809	hsa_piR_006446	0.676039	1.4187	1.4187	0	0	0.60942	0.60942	0.334282	0.350617
782	piR-60920	DQ594808	hsa_piR_017997	0.676039	1.4187	1.4187	0	0	0.60942	0.60942	0.334282	0.350617
783	piR-34044	DQ595978	hsa_piR_018910	0.676039	1.4187	1.4187	0	0	0.60942	0.60942	0.334282	0.350617
784	piR-43458	DQ575346	hsa_piR_003925	0.675931	1.29392	1.29392	0.733878	0.733878	0	0	0.712202	0.350617
785	piR-48915	DQ580803	hsa_piR_007946	0.674363	0.908146	0.908146	0.79756	0.79756	0.317384	0.317384	0.928395	0.609999
786	piR-58876	DQ591764	hsa_piR_015930	0.672977	0.908146	0.908146	0	0	1.11079	1.11079	0.334282	0.350617
787	piR-30832	DQ570720	hsa_piR_000578	0.670383	2.01115	2.01115	0	0	0	0	0.334282	1
788	piR-52423	DQ585311	hsa_piR_011337	0.670383	2.01115	2.01115	0	0	0	0	0.334282	1
789	piR-54647	DQ587535	hsa_piR_012940	0.670383	2.01115	2.01115	0	0	0	0	0.334282	1
790	piR-39281	DQ601215	hsa_piR_022823	0.670383	2.01115	2.01115	0	0	0	0	0.334282	1
791	piR-30340	DQ570228	hsa_piR_000213	0.668056	0	0	2.00417	2.00417	0	0	0.334282	0.350617
792	piR-30363	DQ570251	hsa_piR_000234	0.668056	0	0	2.00417	2.00417	0	0	0.334282	0.350617
793	piR-30885	DQ570773	hsa_piR_000620	0.668056	0	0	2.00417	2.00417	0	0	0.334282	0.350617
794	piR-40649	DQ572537	hsa_piR_001904	0.668056	0	0	2.00417	2.00417	0	0	0.334282	0.350617
795	piR-41806	DQ573694	hsa_piR_002743	0.668056	0	0	2.00417	2.00417	0	0	0.334282	0.350617
796	piR-44767	DQ576655	hsa_piR_004836	0.668056	0	0	2.00417	2.00417	0	0	0.334282	0.350617
797	piR-47542	DQ579430	hsa_piR_006916	0.668056	0	0	2.00417	2.00417	0	0	0.334282	0.350617
798	piR-48332	DQ580220	hsa_piR_007494	0.668056	0	0	2.00417	2.00417	0	0	0.334282	0.350617
799	piR-32643	DQ582531	hsa_piR_009260	0.668056	0	0	2.00417	2.00417	0	0	0.334282	0.350617
800	piR-51579	DQ584467	hsa_piR_010721	0.668056	0	0	2.00417	2.00417	0	0	0.334282	0.350617
801	piR-53076	DQ585964	hsa_piR_011801	0.668056	0	0	2.00417	2.00417	0	0	0.334282	0.350617
802	piR-55177	DQ588065	hsa_piR_013322	0.668056	0	0	2.00417	2.00417	0	0	0.334282	0.350617
803	piR-55275	DQ588163	hsa_piR_013396	0.668056	0	0	2.00417	2.00417	0	0	0.334282	0.350617
804	piR-57495	DQ590383	hsa_piR_014907	0.668056	0	0	2.00417	2.00417	0	0	0.334282	0.350617
805	piR-34024	DQ593912	hsa_piR_017297	0.668056	0	0	2.00417	2.00417	0	0	0.334282	0.350617
806	piR-61024	DQ594912	hsa_piR_018080	0.668056	0	0	2.00417	2.00417	0	0	0.334282	0.350617
807	piR-35358	DQ597292	hsa_piR_019875	0.668056	0	0	2.00417	2.00417	0	0	0.334282	0.350617
808	piR-35553	DQ597487	hsa_piR_020011	0.668056	0	0	2.00417	2.00417	0	0	0.334282	0.350617
809	piR-37103	DQ599037	hsa_piR_021126	0.668056	0	0	2.00417	2.00417	0	0	0.334282	0.350617
810	piR-37210	DQ599144	hsa_piR_021212	0.668056	0	0	2.00417	2.00417	0	0	0.334282	0.350617
811	piR-37705	DQ599639	hsa_piR_021612	0.668056	0	0	2.00417	2.00417	0	0	0.334282	0.350617
812	piR-39058	DQ600992	hsa_piR_022648	0.668056	0	0	2.00417	2.00417	0	0	0.334282	0.350617
813	piR-45680	DQ577568	hsa_piR_005508	0.663975	0	0	0	0	1.99193	1.99193	1	0.350617
814	piR-33848	DQ593736	hsa_piR_017173	0.663958	0	0	0	0	1.99187	1.42894	1	0.205981
815	piR-61320	DQ595208	hsa_piR_018311	0.663958	0	0	0	0	1.99187	1.42894	1	0.205981
816	piR-58605	DQ591493	hsa_piR_015731	0.661417	1.98425	1.30367	0	0	0	0	0.150259	1
817	piR-55640	DQ588528	hsa_piR_013580	0.656169	0.908146	0.908146	0.742977	0.742977	0.317384	0.317384	0.890059	0.631387
818	piR-42536	DQ574424	hsa_piR_003256	0.655123	1.4187	1.4187	0.546673	0.546673	0	0	0.575366	0.350617
819	piR-57917	DQ590805	hsa_piR_015230	0.655123	1.4187	1.4187	0.546673	0.546673	0	0	0.575366	0.350617
820	piR-52903	DQ585791	hsa_piR_011663	0.653896	1.39809	1.39809	0.563604	0.563604	0	0	0.588595	0.350617
821	piR-37154	DQ599088	hsa_piR_021168	0.65263	1.29392	1.29392	0	0	0.663975	0.663975	0.334282	0.350617
822	piR-44333	DQ576221	hsa_piR_004519	0.651152	1.29392	1.29392	0.65954	0.65954	0	0	0.668915	0.350617
823	piR-48368	DQ580256	hsa_piR_007524	0.651152	1.29392	1.29392	0.65954	0.65954	0	0	0.668915	0.350617
824	piR-59350	DQ592238	hsa_piR_016317	0.651152	1.29392	1.29392	0.65954	0.65954	0	0	0.668915	0.350617
825	piR-41272	DQ573160	hsa_piR_002342	0.648892	0	0	0	0	1.94668	1.94668	1	0.350617
826	piR-32595	DQ582483	hsa_piR_009218	0.648892	0	0	0	0	1.94668	1.94668	1	0.350617
827	piR-35448	DQ597382	hsa_piR_019941	0.648892	0	0	0	0	1.94668	1.94668	1	0.350617
828	piR-38515	DQ600449	hsa_piR_022239	0.648892	0	0	0	0	1.94668	1.94668	1	0.350617
829	piR-53648	DQ586536	hsa_piR_012232	0.648686	0	0	0.563604	0.563604	1.38245	1.38245	0.334282	0.617122
830	piR-54438	DQ587326	hsa_piR_012793	0.648686	0	0	0.563604	0.563604	1.38245	1.38245	0.334282	0.617122
831	piR-38129	DQ600063	hsa_piR_021952	0.646697	0	0	1.94009	0.957334	0	0	0.0621964	0.0823301
832	piR-48916	DQ580804	hsa_piR_007947	0.643769	0	0	0	0	1.93131	1.28324	1	0.176033
833	piR-58006	DQ590894	hsa_piR_015298	0.643042	0	0	0.546673	0.546673	1.38245	1.38245	0.334282	0.608168
834	piR-38164	DQ600098	hsa_piR_021974	0.643042	0	0	0.546673	0.546673	1.38245	1.38245	0.334282	0.608168
835	piR-40067	DQ571955	hsa_piR_001421	0.641591	1.92477	1.26175	0	0	0	0	0.149409	1
836	piR-44378	DQ576266	hsa_piR_004555	0.641591	1.92477	1.26175	0	0	0	0	0.149409	1
837	piR-36462	DQ598396	hsa_piR_020634	0.641591	1.92477	1.26175	0	0	0	0	0.149409	1
838	piR-46870	DQ578758	hsa_piR_006410	0.637907	1.91372	1.25499	0	0	0	0	0.149554	1
839	piR-37804	DQ599738	hsa_piR_021696	0.637501	0	0	1.59512	1.59512	0.317384	0.317384	0.334282	0.469278
840	piR-31670	DQ571558	hsa_piR_001191	0.634445	1.29392	1.29392	0	0	0.60942	0.60942	0.334282	0.350617
841	piR-43136	DQ575024	hsa_piR_003699	0.634445	1.29392	1.29392	0	0	0.60942	0.60942	0.334282	0.350617
842	piR-46899	DQ578787	hsa_piR_006429	0.634445	1.29392	1.29392	0	0	0.60942	0.60942	0.334282	0.350617
843	piR-43575	DQ575463	hsa_piR_004011	0.630846	0.919199	0.919199	0	0	0.973338	0.973338	0.334282	0.350617
844	piR-47501	DQ579389	hsa_piR_006884	0.630846	0.919199	0.919199	0	0	0.973338	0.973338	0.334282	0.350617
845	piR-49116	DQ581004	hsa_piR_008093	0.630846	0.919199	0.919199	0	0	0.973338	0.973338	0.334282	0.350617
846	piR-58101	DQ590989	hsa_piR_015365	0.62999	0	0	1.28055	0.850178	0.60942	0.60942	0.154239	0.577055
847	piR-56212	DQ589100	hsa_piR_013975	0.628525	1.06505	1.06505	0	0	0.820522	0.820522	0.334282	0.350617
848	piR-49799	DQ581687	hsa_piR_008607	0.627162	0.908146	0.908146	0	0	0.973338	0.973338	0.334282	0.350617
849	piR-42219	DQ574107	hsa_piR_003036	0.620871	1.06505	1.06505	0.79756	0.79756	0	0	0.843562	0.350617
850	piR-59335	DQ592223	hsa_piR_016303	0.620871	1.06505	1.06505	0.79756	0.79756	0	0	0.843562	0.350617
851	piR-30991	DQ570879	hsa_piR_000708	0.619254	0	0	0.884424	0.884424	0.973338	0.973338	0.334282	0.951328
852	piR-31264	DQ571152	hsa_piR_000907	0.619254	0	0	0.884424	0.884424	0.973338	0.973338	0.334282	0.951328
853	piR-53038	DQ585926	hsa_piR_011774	0.619254	0	0	0.884424	0.884424	0.973338	0.973338	0.334282	0.951328
854	piR-47016	DQ578904	hsa_piR_006511	0.619173	1.29392	1.29392	0.563604	0.563604	0	0	0.612913	0.350617
855	piR-34277	DQ596211	hsa_piR_019091	0.617921	0	0	0.742977	0.742977	1.11079	1.11079	0.334282	0.803322
856	piR-31076	DQ570964	hsa_piR_000772	0.614888	0	0	0.733878	0.733878	1.11079	1.11079	0.334282	0.797786
857	piR-52316	DQ585204	hsa_piR_011261	0.612799	1.8384	1.8384	0	0	0	0	0.334282	1
858	piR-32470	DQ582358	hsa_piR_009124	0.605211	0	0	1.20621	0.794248	0.60942	0.60942	0.151098	0.604611
859	piR-30729	DQ570617	hsa_piR_000499	0.602677	1.06505	1.06505	0.742977	0.742977	0	0	0.807721	0.350617
860	piR-38431	DQ600365	hsa_piR_022175	0.602677	1.06505	1.06505	0.742977	0.742977	0	0	0.807721	0.350617
861	piR-39824	DQ601758	hsa_piR_023218	0.602677	1.06505	1.06505	0.742977	0.742977	0	0	0.807721	0.350617
862	piR-51680	DQ584568	hsa_piR_010798	0.601207	0.919199	0.919199	0.884424	0.884424	0	0	0.978636	0.350617
863	piR-38329	DQ600263	hsa_piR_022093	0.601207	0.919199	0.919199	0.884424	0.884424	0	0	0.978636	0.350617
864	piR-55361	DQ588249	hsa_piR_013458	0.599644	1.06505	1.06505	0.733878	0.733878	0	0	0.801638	0.350617
865	piR-37463	DQ599397	hsa_piR_021416	0.599644	1.06505	1.06505	0.733878	0.733878	0	0	0.801638	0.350617
866	piR-58206	DQ591094	hsa_piR_015441	0.59808	0	0	1.47686	0.966853	0.317384	0.317384	0.148913	0.319206
867	piR-52416	DQ585304	hsa_piR_011331	0.597061	0	0	1.12721	1.12721	0.663975	0.663975	0.334282	0.748272
868	piR-32017	DQ571905	hsa_piR_001381	0.590299	0	0	0.79756	0.79756	0.973338	0.973338	0.334282	0.899594
869	piR-50268	DQ583156	hsa_piR_009763	0.590108	0	0	0.65954	0.65954	1.11079	1.11079	0.334282	0.751587
870	piR-42582	DQ574470	hsa_piR_003291	0.589616	0	0	1.76885	1.76885	0	0	0.334282	0.350617
871	piR-42043	DQ573931	hsa_piR_002926	0.584295	0	0	1.75289	1.19347	0	0	0.164014	0.185356
872	piR-47508	DQ579396	hsa_piR_006890	0.584295	0	0	1.75289	1.19347	0	0	0.164014	0.185356
873	piR-30982	DQ570870	hsa_piR_000699	0.584041	1.75212	1.75212	0	0	0	0	0.334282	1
874	piR-31992	DQ571880	hsa_piR_001361	0.584041	1.75212	1.75212	0	0	0	0	0.334282	1
875	piR-40685	DQ572573	hsa_piR_001935	0.584041	1.75212	1.75212	0	0	0	0	0.334282	1
876	piR-41048	DQ572936	hsa_piR_002189	0.584041	1.75212	1.75212	0	0	0	0	0.334282	1
877	piR-41076	DQ572964	hsa_piR_002210	0.584041	1.75212	1.75212	0	0	0	0	0.334282	1
878	piR-41338	DQ573226	hsa_piR_002392	0.584041	1.75212	1.75212	0	0	0	0	0.334282	1
879	piR-41533	DQ573421	hsa_piR_002535	0.584041	1.75212	1.75212	0	0	0	0	0.334282	1
880	piR-41879	DQ573767	hsa_piR_002800	0.584041	1.75212	1.75212	0	0	0	0	0.334282	1
881	piR-41936	DQ573824	hsa_piR_002842	0.584041	1.75212	1.75212	0	0	0	0	0.334282	1
882	piR-41943	DQ573831	hsa_piR_002848	0.584041	1.75212	1.75212	0	0	0	0	0.334282	1
883	piR-42693	DQ574581	hsa_piR_003383	0.584041	1.75212	1.75212	0	0	0	0	0.334282	1
884	piR-43461	DQ575349	hsa_piR_003927	0.584041	1.75212	1.75212	0	0	0	0	0.334282	1
885	piR-43724	DQ575612	hsa_piR_004116	0.584041	1.75212	1.75212	0	0	0	0	0.334282	1
886	piR-44434	DQ576322	hsa_piR_004598	0.584041	1.75212	1.75212	0	0	0	0	0.334282	1
887	piR-45094	DQ576982	hsa_piR_005055	0.584041	1.75212	1.75212	0	0	0	0	0.334282	1
888	piR-45833	DQ577721	hsa_piR_005620	0.584041	1.75212	1.75212	0	0	0	0	0.334282	1
889	piR-46744	DQ578632	hsa_piR_006313	0.584041	1.75212	1.75212	0	0	0	0	0.334282	1
890	piR-47610	DQ579498	hsa_piR_006964	0.584041	1.75212	1.75212	0	0	0	0	0.334282	1
891	piR-48057	DQ579945	hsa_piR_007298	0.584041	1.75212	1.75212	0	0	0	0	0.334282	1
892	piR-48537	DQ580425	hsa_piR_007648	0.584041	1.75212	1.75212	0	0	0	0	0.334282	1
893	piR-48705	DQ580593	hsa_piR_007783	0.584041	1.75212	1.75212	0	0	0	0	0.334282	1
894	piR-49497	DQ581385	hsa_piR_008388	0.584041	1.75212	1.75212	0	0	0	0	0.334282	1
895	piR-50020	DQ581908	hsa_piR_008777	0.584041	1.75212	1.75212	0	0	0	0	0.334282	1
896	piR-50433	DQ583321	hsa_piR_009892	0.584041	1.75212	1.75212	0	0	0	0	0.334282	1
897	piR-53657	DQ586545	hsa_piR_012239	0.584041	1.75212	1.75212	0	0	0	0	0.334282	1
898	piR-54616	DQ587504	hsa_piR_012917	0.584041	1.75212	1.75212	0	0	0	0	0.334282	1
899	piR-55201	DQ588089	hsa_piR_013340	0.584041	1.75212	1.75212	0	0	0	0	0.334282	1
900	piR-55591	DQ588479	hsa_piR_013545	0.584041	1.75212	1.75212	0	0	0	0	0.334282	1
901	piR-55948	DQ588836	hsa_piR_013786	0.584041	1.75212	1.75212	0	0	0	0	0.334282	1
902	piR-57257	DQ590145	hsa_piR_014717	0.584041	1.75212	1.75212	0	0	0	0	0.334282	1
903	piR-58067	DQ590955	hsa_piR_015338	0.584041	1.75212	1.75212	0	0	0	0	0.334282	1
904	piR-58619	DQ591507	hsa_piR_015739	0.584041	1.75212	1.75212	0	0	0	0	0.334282	1
905	piR-33303	DQ593191	hsa_piR_016853	0.584041	1.75212	1.75212	0	0	0	0	0.334282	1
906	piR-33421	DQ593309	hsa_piR_016918	0.584041	1.75212	1.75212	0	0	0	0	0.334282	1
907	piR-33492	DQ593380	hsa_piR_016955	0.584041	1.75212	1.75212	0	0	0	0	0.334282	1
908	piR-33923	DQ593811	hsa_piR_017222	0.584041	1.75212	1.75212	0	0	0	0	0.334282	1
909	piR-60624	DQ594512	hsa_piR_017758	0.584041	1.75212	1.75212	0	0	0	0	0.334282	1
910	piR-60817	DQ594705	hsa_piR_017907	0.584041	1.75212	1.75212	0	0	0	0	0.334282	1
911	piR-61908	DQ595796	hsa_piR_018769	0.584041	1.75212	1.75212	0	0	0	0	0.334282	1
912	piR-34633	DQ596567	hsa_piR_019342	0.584041	1.75212	1.75212	0	0	0	0	0.334282	1
913	piR-34741	DQ596675	hsa_piR_019425	0.584041	1.75212	1.75212	0	0	0	0	0.334282	1
914	piR-36030	DQ597964	hsa_piR_020360	0.584041	1.75212	1.75212	0	0	0	0	0.334282	1
915	piR-37515	DQ599449	hsa_piR_021454	0.584041	1.75212	1.75212	0	0	0	0	0.334282	1
916	piR-37584	DQ599518	hsa_piR_021509	0.584041	1.75212	1.75212	0	0	0	0	0.334282	1
917	piR-37754	DQ599688	hsa_piR_021654	0.584041	1.75212	1.75212	0	0	0	0	0.334282	1
918	piR-37785	DQ599719	hsa_piR_021683	0.584041	1.75212	1.75212	0	0	0	0	0.334282	1
919	piR-38244	DQ600178	hsa_piR_022021	0.584041	1.75212	1.75212	0	0	0	0	0.334282	1
920	piR-39301	DQ601235	hsa_piR_022840	0.584041	1.75212	1.75212	0	0	0	0	0.334282	1
921	piR-55645	DQ588533	hsa_piR_013584	0.579818	1.00557	1.00557	0.733878	0.733878	0	0	0.830384	0.350617
922	piR-49290	DQ581178	hsa_piR_008227	0.578694	1.4187	1.4187	0	0	0.317384	0.317384	0.334282	0.350617
923	piR-60588	DQ594476	hsa_piR_017726	0.578694	1.4187	1.4187	0	0	0.317384	0.317384	0.334282	0.350617
924	piR-42361	DQ574249	hsa_piR_003134	0.576343	1.06505	1.06505	0	0	0.663975	0.663975	0.334282	0.350617
925	piR-43712	DQ575600	hsa_piR_004106	0.576343	1.06505	1.06505	0	0	0.663975	0.663975	0.334282	0.350617
926	piR-47020	DQ578908	hsa_piR_006515	0.576343	1.06505	1.06505	0	0	0.663975	0.663975	0.334282	0.350617
927	piR-47078	DQ578966	hsa_piR_006557	0.576223	0.908146	0.908146	0	0	0.820522	0.820522	0.334282	0.350617
928	piR-47210	DQ579098	hsa_piR_006649	0.576223	0.908146	0.908146	0	0	0.820522	0.820522	0.334282	0.350617
929	piR-48301	DQ580189	hsa_piR_007474	0.574865	1.06505	1.06505	0.65954	0.65954	0	0	0.750947	0.350617
930	piR-59325	DQ592213	hsa_piR_016298	0.574865	1.06505	1.06505	0.65954	0.65954	0	0	0.750947	0.350617
931	piR-39069	DQ601003	hsa_piR_022655	0.574865	1.06505	1.06505	0.65954	0.65954	0	0	0.750947	0.350617
932	piR-45919	DQ577807	hsa_piR_005681	0.572105	0	0	0.742977	0.742977	0.973338	0.973338	0.334282	0.865
933	piR-32841	DQ582729	hsa_piR_009423	0.572105	0	0	0.742977	0.742977	0.973338	0.973338	0.334282	0.865
934	piR-50980	DQ583868	hsa_piR_010293	0.572105	0	0	0.742977	0.742977	0.973338	0.973338	0.334282	0.865
935	piR-38173	DQ600107	hsa_piR_021979	0.572105	0	0	0.742977	0.742977	0.973338	0.973338	0.334282	0.865
936	piR-54339	DQ587227	hsa_piR_012732	0.571746	0	0	0.733878	0.733878	0.981359	0.69382	0.334282	0.829503
937	piR-58571	DQ591459	hsa_piR_015704	0.569072	0	0	0.733878	0.733878	0.973338	0.973338	0.334282	0.859081
938	piR-34164	DQ596098	hsa_piR_019011	0.569072	0	0	0.733878	0.733878	0.973338	0.973338	0.334282	0.859081
939	piR-60665	DQ594553	hsa_piR_017788	0.568315	0	0	0.884424	0.884424	0.820522	0.820522	0.334282	0.961861
940	piR-32325	DQ582213	hsa_piR_009011	0.566612	0	0	0	0	1.69984	1.37352	1	0.25577
941	piR-36360	DQ598294	hsa_piR_020570	0.566612	0	0	0	0	1.69984	1.37352	1	0.25577
942	piR-39763	DQ601697	hsa_piR_023176	0.560661	0	0	1.68198	1.10307	0	0	0.149573	0.171132
943	piR-35218	DQ597152	hsa_piR_019781	0.55813	0	0	0.563604	0.563604	1.11079	1.11079	0.334282	0.350617
944	piR-47967	DQ579855	hsa_piR_007232	0.556517	1.00557	1.00557	0	0	0.663975	0.663975	0.334282	0.350617
945	piR-33910	DQ593798	hsa_piR_017212	0.556517	1.00557	1.00557	0	0	0.663975	0.663975	0.334282	0.350617
946	piR-38352	DQ600286	hsa_piR_022111	0.556517	1.00557	1.00557	0	0	0.663975	0.663975	0.334282	0.350617
947	piR-42246	DQ574134	hsa_piR_003058	0.555038	1.00557	1.00557	0.65954	0.65954	0	0	0.777757	0.350617
948	piR-48685	DQ580573	hsa_piR_007765	0.554059	0.919199	0.919199	0.742977	0.742977	0	0	0.883603	0.350617
949	piR-56057	DQ588945	hsa_piR_013871	0.554059	0.919199	0.919199	0.742977	0.742977	0	0	0.883603	0.350617
950	piR-47402	DQ579290	hsa_piR_006807	0.552486	0	0	0.546673	0.546673	1.11079	1.11079	0.334282	0.678827
951	piR-31305	DQ571193	hsa_piR_000939	0.550375	0.908146	0.908146	0.742977	0.742977	0	0	0.890059	0.350617
952	piR-31534	DQ571422	hsa_piR_001104	0.550375	0.908146	0.908146	0.742977	0.742977	0	0	0.890059	0.350617
953	piR-45733	DQ577621	hsa_piR_005547	0.550375	0.908146	0.908146	0.742977	0.742977	0	0	0.890059	0.350617
954	piR-58885	DQ591773	hsa_piR_015939	0.550375	0.908146	0.908146	0.742977	0.742977	0	0	0.890059	0.350617
955	piR-36560	DQ598494	hsa_piR_020702	0.547342	0.908146	0.908146	0.733878	0.733878	0	0	0.883483	0.350617
956	piR-45395	DQ577283	hsa_piR_005291	0.547015	0	0	0	0	1.64104	1.64104	1	0.350617
957	piR-50123	DQ583011	hsa_piR_009648	0.547015	0	0	0	0	1.64104	1.64104	1	0.350617
958	piR-52438	DQ585326	hsa_piR_011349	0.546966	0	0	0.65954	0.65954	0.981359	0.69382	0.334282	0.695621
959	piR-30395	DQ570283	hsa_piR_000250	0.545771	0	0	0	0	1.63731	1.09709	1	0.179223
960	piR-31557	DQ571445	hsa_piR_001119	0.545771	0	0	0	0	1.63731	1.09709	1	0.179223
961	piR-54639	DQ587527	hsa_piR_012933	0.545771	0	0	0	0	1.63731	1.09709	1	0.179223
962	piR-55906	DQ588794	hsa_piR_013756	0.545771	0	0	0	0	1.63731	1.09709	1	0.179223
963	piR-38033	DQ599967	hsa_piR_021875	0.545771	0	0	0	0	1.63731	1.09709	1	0.179223
964	piR-53050	DQ585938	hsa_piR_011783	0.544293	0	0	0.65954	0.65954	0.973338	0.973338	0.334282	0.80919
965	piR-60949	DQ594837	hsa_piR_018022	0.542886	1.06505	1.06505	0.563604	0.563604	0	0	0.683612	0.350617
966	piR-44216	DQ576104	hsa_piR_004432	0.539434	0	0	1.6183	1.06552	0	0	0.151072	0.172612
967	piR-35707	DQ597641	hsa_piR_020124	0.539434	0	0	1.6183	1.06552	0	0	0.151072	0.172612
968	piR-36365	DQ598299	hsa_piR_020574	0.539434	0	0	1.6183	1.06552	0	0	0.151072	0.172612
969	piR-43865	DQ575753	hsa_piR_004221	0.537242	1.06505	1.06505	0.546673	0.546673	0	0	0.671605	0.350617
970	piR-31827	DQ571715	hsa_piR_001254	0.5371	1.29392	1.29392	0	0	0.317384	0.317384	0.334282	0.350617
971	piR-31952	DQ571840	hsa_piR_001332	0.531707	0	0	1.59512	1.59512	0	0	0.334282	0.350617
972	piR-38120	DQ600054	hsa_piR_021944	0.531707	0	0	1.59512	1.59512	0	0	0.334282	0.350617
973	piR-32450	DQ582338	hsa_piR_009108	0.527725	0.919199	0.919199	0	0	0.663975	0.663975	0.334282	0.350617
974	piR-32828	DQ582716	hsa_piR_009413	0.527725	0.919199	0.919199	0	0	0.663975	0.663975	0.334282	0.350617
975	piR-51723	DQ584611	hsa_piR_010831	0.527725	0.919199	0.919199	0	0	0.663975	0.663975	0.334282	0.350617
976	piR-56931	DQ589819	hsa_piR_014475	0.527725	0.919199	0.919199	0	0	0.663975	0.663975	0.334282	0.350617
977	piR-57147	DQ590035	hsa_piR_014639	0.527586	0	0	0	0	1.58276	1.07206	1	0.183356
978	piR-53182	DQ586070	hsa_piR_011879	0.526246	0.919199	0.919199	0.65954	0.65954	0	0	0.821788	0.350617
979	piR-38861	DQ600795	hsa_piR_022510	0.526246	0.919199	0.919199	0.65954	0.65954	0	0	0.821788	0.350617
980	piR-40665	DQ572553	hsa_piR_001917	0.524041	0.908146	0.908146	0	0	0.663975	0.663975	0.334282	0.350617
981	piR-30338	DQ570226	hsa_piR_000211	0.52306	1.00557	1.00557	0.563604	0.563604	0	0	0.707178	0.350617
982	piR-55323	DQ588211	hsa_piR_013432	0.52306	1.00557	1.00557	0.563604	0.563604	0	0	0.707178	0.350617
983	piR-56914	DQ589802	hsa_piR_014460	0.52306	1.00557	1.00557	0.563604	0.563604	0	0	0.707178	0.350617
984	piR-57918	DQ590806	hsa_piR_015231	0.52306	1.00557	1.00557	0.563604	0.563604	0	0	0.707178	0.350617
985	piR-59302	DQ592190	hsa_piR_016278	0.52306	1.00557	1.00557	0.563604	0.563604	0	0	0.707178	0.350617
986	piR-48235	DQ580123	hsa_piR_007432	0.522562	0.908146	0.908146	0.65954	0.65954	0	0	0.827901	0.350617
987	piR-48871	DQ580759	hsa_piR_007909	0.522562	0.908146	0.908146	0.65954	0.65954	0	0	0.827901	0.350617
988	piR-59031	DQ591919	hsa_piR_016059	0.522562	0.908146	0.908146	0.65954	0.65954	0	0	0.827901	0.350617
989	piR-39451	DQ601385	hsa_piR_022956	0.522562	0.908146	0.908146	0.65954	0.65954	0	0	0.827901	0.350617
990	piR-42766	DQ574654	hsa_piR_003426	0.518133	0	0	0.733878	0.733878	0.820522	0.820522	0.334282	0.350617
991	piR-38915	DQ600849	hsa_piR_022549	0.517416	1.00557	1.00557	0.546673	0.546673	0	0	0.694517	0.350617
992	piR-31902	DQ571790	hsa_piR_001300	0.514655	0	0	1.54396	1.02496	0	0	0.1542	0.175697
993	piR-48218	DQ580106	hsa_piR_007419	0.513512	0	0	1.54054	1.00936	0	0	0.149219	0.170782
994	piR-37888	DQ599822	hsa_piR_021768	0.513512	0	0	1.54054	1.00936	0	0	0.149219	0.170782
995	piR-53563	DQ586451	hsa_piR_012174	0.512314	0	0	0.563604	0.563604	0.973338	0.973338	0.334282	0.741217
996	piR-60731	DQ594619	hsa_piR_017833	0.512314	0	0	0.563604	0.563604	0.973338	0.973338	0.334282	0.741217
997	piR-35151	DQ597085	hsa_piR_019736	0.512314	0	0	0.563604	0.563604	0.973338	0.973338	0.334282	0.741217
998	piR-53021	DQ585909	hsa_piR_011758	0.510479	0	0	1.53144	1.00372	0	0	0.149338	0.170899
999	piR-61239	DQ595127	hsa_piR_018245	0.510479	0	0	1.53144	1.00372	0	0	0.149338	0.170899
1000	piR-40625	DQ572513	hsa_piR_001883	0.50667	0	0	0.546673	0.546673	0.973338	0.973338	0.334282	0.350617
1001	piR-48076	DQ579964	hsa_piR_007308	0.50667	0	0	0.546673	0.546673	0.973338	0.973338	0.334282	0.350617
1002	piR-31711	DQ571599	hsa_piR_001211	0.503354	0	0	0	0	1.51006	1.51006	1	0.350617
1003	piR-40755	DQ572643	hsa_piR_001977	0.503354	0	0	0	0	1.51006	1.51006	1	0.350617
1004	piR-41047	DQ572935	hsa_piR_002188	0.503354	0	0	0	0	1.51006	1.51006	1	0.350617
1005	piR-41427	DQ573315	hsa_piR_002461	0.503354	0	0	0	0	1.51006	1.51006	1	0.350617
1006	piR-41436	DQ573324	hsa_piR_002469	0.503354	0	0	0	0	1.51006	1.51006	1	0.350617
1007	piR-42119	DQ574007	hsa_piR_002981	0.503354	0	0	0	0	1.51006	1.51006	1	0.350617
1008	piR-42689	DQ574577	hsa_piR_003380	0.503354	0	0	0	0	1.51006	1.51006	1	0.350617
1009	piR-43217	DQ575105	hsa_piR_003759	0.503354	0	0	0	0	1.51006	1.51006	1	0.350617
1010	piR-43330	DQ575218	hsa_piR_003836	0.503354	0	0	0	0	1.51006	1.51006	1	0.350617
1011	piR-43499	DQ575387	hsa_piR_003955	0.503354	0	0	0	0	1.51006	1.51006	1	0.350617
1012	piR-44224	DQ576112	hsa_piR_004438	0.503354	0	0	0	0	1.51006	1.51006	1	0.350617
1013	piR-45921	DQ577809	hsa_piR_005683	0.503354	0	0	0	0	1.51006	1.51006	1	0.350617
1014	piR-46741	DQ578629	hsa_piR_006311	0.503354	0	0	0	0	1.51006	1.51006	1	0.350617
1015	piR-47247	DQ579135	hsa_piR_006677	0.503354	0	0	0	0	1.51006	1.51006	1	0.350617
1016	piR-47887	DQ579775	hsa_piR_007169	0.503354	0	0	0	0	1.51006	1.51006	1	0.350617
1017	piR-48183	DQ580071	hsa_piR_007389	0.503354	0	0	0	0	1.51006	1.51006	1	0.350617
1018	piR-48309	DQ580197	hsa_piR_007479	0.503354	0	0	0	0	1.51006	1.51006	1	0.350617
1019	piR-49535	DQ581423	hsa_piR_008417	0.503354	0	0	0	0	1.51006	1.51006	1	0.350617
1020	piR-32172	DQ582060	hsa_piR_008889	0.503354	0	0	0	0	1.51006	1.51006	1	0.350617
1021	piR-32357	DQ582245	hsa_piR_009037	0.503354	0	0	0	0	1.51006	1.51006	1	0.350617
1022	piR-51004	DQ583892	hsa_piR_010313	0.503354	0	0	0	0	1.51006	1.51006	1	0.350617
1023	piR-51572	DQ584460	hsa_piR_010716	0.503354	0	0	0	0	1.51006	1.51006	1	0.350617
1024	piR-51885	DQ584773	hsa_piR_010949	0.503354	0	0	0	0	1.51006	1.51006	1	0.350617
1025	piR-52898	DQ585786	hsa_piR_011658	0.503354	0	0	0	0	1.51006	1.51006	1	0.350617
1026	piR-53174	DQ586062	hsa_piR_011874	0.503354	0	0	0	0	1.51006	1.51006	1	0.350617
1027	piR-54912	DQ587800	hsa_piR_013127	0.503354	0	0	0	0	1.51006	1.51006	1	0.350617
1028	piR-55783	DQ588671	hsa_piR_013674	0.503354	0	0	0	0	1.51006	1.51006	1	0.350617
1029	piR-56022	DQ588910	hsa_piR_013845	0.503354	0	0	0	0	1.51006	1.51006	1	0.350617
1030	piR-56760	DQ589648	hsa_piR_014365	0.503354	0	0	0	0	1.51006	1.51006	1	0.350617
1031	piR-58832	DQ591720	hsa_piR_015896	0.503354	0	0	0	0	1.51006	1.51006	1	0.350617
1032	piR-59487	DQ592375	hsa_piR_016424	0.503354	0	0	0	0	1.51006	1.51006	1	0.350617
1033	piR-60344	DQ594232	hsa_piR_017539	0.503354	0	0	0	0	1.51006	1.51006	1	0.350617
1034	piR-60944	DQ594832	hsa_piR_018018	0.503354	0	0	0	0	1.51006	1.51006	1	0.350617
1035	piR-61151	DQ595039	hsa_piR_018179	0.503354	0	0	0	0	1.51006	1.51006	1	0.350617
1036	piR-61629	DQ595517	hsa_piR_018554	0.503354	0	0	0	0	1.51006	1.51006	1	0.350617
1037	piR-34372	DQ596306	hsa_piR_019166	0.503354	0	0	0	0	1.51006	1.51006	1	0.350617
1038	piR-34932	DQ596866	hsa_piR_019576	0.503354	0	0	0	0	1.51006	1.51006	1	0.350617
1039	piR-35013	DQ596947	hsa_piR_019642	0.503354	0	0	0	0	1.51006	1.51006	1	0.350617
1040	piR-35375	DQ597309	hsa_piR_019890	0.503354	0	0	0	0	1.51006	1.51006	1	0.350617
1041	piR-35509	DQ597443	hsa_piR_019981	0.503354	0	0	0	0	1.51006	1.51006	1	0.350617
1042	piR-35656	DQ597590	hsa_piR_020082	0.503354	0	0	0	0	1.51006	1.51006	1	0.350617
1043	piR-35887	DQ597821	hsa_piR_020261	0.503354	0	0	0	0	1.51006	1.51006	1	0.350617
1044	piR-36687	DQ598621	hsa_piR_020795	0.503354	0	0	0	0	1.51006	1.51006	1	0.350617
1045	piR-36745	DQ598679	hsa_piR_020830	0.503354	0	0	0	0	1.51006	1.51006	1	0.350617
1046	piR-36924	DQ598858	hsa_piR_020981	0.503354	0	0	0	0	1.51006	1.51006	1	0.350617
1047	piR-38204	DQ600138	hsa_piR_021999	0.503354	0	0	0	0	1.51006	1.51006	1	0.350617
1048	piR-39699	DQ601633	hsa_piR_023129	0.503354	0	0	0	0	1.51006	1.51006	1	0.350617
