# Supplementary material for: Small RNA sequencing reveals metastasis-related microRNAs in lung adenocarcinoma
Source: Oncotarget. 2017 Mar 7;8(16):27047–61. doi: 10.18632/oncotarget.15968 (PMC5432317; doi:10.18632/oncotarget.15968)
Supplement: Supplementary file 5 [file oncotarget-08-27047-s005.xlsx]

## Sheet: Sheet1
No.	piRNA			Total mean	LAC without Metastases		LAC with Metastases		Brain Metastases		LAC without metastases vs. LAC with metastases	LAC with metastases vs. Brain metastases
	Name	NCBI Accession	piRNA bank name		Mean (n = 8)	SEM	Mean (n = 8)	SEM	Mean (n = 8)	SEM	p-value (t-test)	p-value (t-test)
63	piR-57125	DQ590013	hsa_piR_014620	628.401	1189.71	247.717	361.351	83.4092	334.146	178.963	0.00682703	0.826375
104	piR-36196	DQ598130	hsa_piR_020466	143.497	203.449	34.3031	96.2285	19.9828	130.814	29.7327	0.0172283	0.345341
92	piR-31701	DQ571589	hsa_piR_001205	194.082	229.42	36.2659	136.176	14.2509	216.648	52.3931	0.0312861	0.127732
108	piR-41435	DQ573323	hsa_piR_002468	136.452	228.084	56.3161	88.5853	16.8839	92.687	23.8703	0.0325218	0.905078
80	piR-31935	DQ571823	hsa_piR_001318	321.576	399.101	56.642	242.732	33.7306	322.897	114.208	0.0325718	0.435083
68	piR-46895	DQ578783	hsa_piR_006426	534.871	663.872	102.215	376.302	74.9051	564.438	240.02	0.0395862	0.422896
52	piR-31052	DQ570940	hsa_piR_000753	918.744	1334	257.031	724.146	113.62	698.088	296.696	0.0476951	0.936763
114	piR-61651	DQ595539	hsa_piR_018573	116.202	145.951	28.2812	80.4744	11.2438	122.181	41.6137	0.049389	0.338854
83	piR-32608	DQ582496	hsa_piR_009228	303.571	466.988	113.967	210.825	41.0088	232.901	102.462	0.0528502	0.847654
96	piR-34653	DQ596587	hsa_piR_019354	178.189	288.697	72.0338	133.118	16.6362	112.75	30.2221	0.0538912	0.638613
81	piR-33856	DQ593744	hsa_piR_017178	317.765	441.455	69.1153	273.763	47.6546	238.077	45.6095	0.0655879	0.335813
109	piR-51810	DQ584698	hsa_piR_010894	134.914	167.675	30.3946	98.5115	19.2648	138.555	86.4822	0.0751994	0.629836
78	piR-36063	DQ597997	hsa_piR_020381	328.78	371.968	45.7142	267.592	30.8362	346.78	81.7739	0.0792347	0.351998
65	piR-35463	DQ597397	hsa_piR_019949	591.565	796.201	133.036	509.75	98.5247	468.743	131.845	0.105542	0.821461
118	piR-60668	DQ594556	hsa_piR_017791	104.352	150.355	29.9154	86.6252	21.7997	76.0754	19.4981	0.107135	0.674198
38	piR-33864	DQ593752	hsa_piR_017184	1358.5	1713.08	222.926	1146.65	257.395	1215.77	283.159	0.11843	0.82769
51	piR-44312	DQ576200	hsa_piR_004506	926.255	1188.71	218.467	712.729	186.339	877.328	239.236	0.119618	0.625503
34	piR-35058	DQ596992	hsa_piR_019675	1599.37	1751.51	222.949	1256.03	215.156	1790.57	465.845	0.1321	0.25343
25	piR-35407	DQ597341	hsa_piR_019912	2177.13	3003.49	570.961	2029.78	220.281	1498.11	283.284	0.133913	0.27201
47	piR-44992	DQ576880	hsa_piR_004993	1068.2	1996.08	626.269	900.634	297.54	307.902	88.4395	0.136449	0.0294064
15	piR-45029	DQ576917	hsa_piR_005018	4007.03	6816.49	1714.62	3772.38	887.585	1432.23	198.187	0.137197	0.0346279
31	piR-31143	DQ571031	hsa_piR_000823	1751.36	1647.96	159.671	1328.85	126.152	2277.26	527.367	0.139153	0.0905782
106	piR-36741	DQ598675	hsa_piR_020828	141.416	178.124	42.9253	105.254	18.1898	140.868	41.7419	0.140355	0.408126
14	piR-44984	DQ576872	hsa_piR_004987	4065.12	5323.67	701.666	3664.19	816.682	3207.51	834.002	0.145551	0.589882
86	piR-36984	DQ598918	hsa_piR_021032	263.561	345.662	87.5473	205.743	29.1918	239.279	73.9323	0.151733	0.728932
119	piR-36717	DQ598651	hsa_piR_020815	102.808	152.645	39.451	90.5658	11.0071	65.2121	19.1499	0.15185	0.292489
58	piR-60852	DQ594740	hsa_piR_017936	787.077	932.686	146.224	659.37	108.737	769.176	189.63	0.155851	0.58405
69	piR-36716	DQ598650	hsa_piR_020814	498.857	557.568	79.2163	422.897	45.9396	516.106	202.868	0.163505	0.595502
9	piR-33043	DQ592931	hsa_piR_016658	9657.62	11850.4	1190.77	9163.1	1472.09	7959.38	1754.48	0.177699	0.573368
21	piR-31115	DQ571003	hsa_piR_000805	2566.01	3285.09	460.361	2485.53	325.296	1927.42	421.093	0.177942	0.356913
60	piR-31447	DQ571335	hsa_piR_001042	762.958	1085.77	143.153	797.973	144.274	405.128	104.674	0.178626	0.0332716
66	piR-31662	DQ571550	hsa_piR_001184	587.521	598.902	66.4723	460.623	74.7515	703.039	226.578	0.188521	0.302995
28	piR-36329	DQ598263	hsa_piR_020548	2029.32	2114.27	218.637	1707.97	209.41	2265.73	624.248	0.200939	0.347135
17	piR-32376	DQ582264	hsa_piR_009051	3181.17	3447.87	423.725	2493.86	591.935	3601.78	885.766	0.211109	0.269096
107	piR-33879	DQ593767	hsa_piR_017194	139.225	170.15	35.5279	118.166	18.4021	129.358	32.3177	0.214851	0.681613
101	piR-31623	DQ571511	hsa_piR_001159	156.598	201.285	31.1826	152.414	22.4943	116.095	22.4438	0.224429	0.275989
87	piR-36233	DQ598167	hsa_piR_020490	250.122	260.179	35.2927	193.967	40.2665	296.221	85.9246	0.236585	0.246232
3	piR-43772	DQ575660	hsa_piR_004153	49498.1	38325.8	8990.14	55276.6	10526.9	54892	8880.43	0.240979	0.980781
111	piR-36037	DQ597971	hsa_piR_020364	127.602	147.807	29.0462	108.248	15.4344	126.75	31.7824	0.249049	0.666067
10	piR-36041	DQ597975	hsa_piR_020365	9281.63	10514.4	1050.64	8409.7	1436.52	8920.78	2044.94	0.256659	0.744931
24	piR-35284	DQ597218	hsa_piR_019825	2287.96	2320.43	219.478	1881.18	304.056	2662.28	592.226	0.261011	0.212692
53	piR-60576	DQ594464	hsa_piR_017723	913.492	1248.05	342.141	802.44	169.992	689.984	131.5	0.262943	0.685322
13	piR-60565	DQ594453	hsa_piR_017716	6694.26	6776.25	703.031	5419.53	938.921	7886.99	1646.32	0.266765	0.140381
46	piR-35176	DQ597110	hsa_piR_019752	1078.36	836.599	159.057	1133.11	204.682	1265.38	156.079	0.271856	0.675536
89	piR-33437	DQ593325	hsa_piR_016926	196.028	271.411	48.4198	197.99	43.0388	118.684	29.973	0.276105	0.143587
39	piR-36074	DQ598008	hsa_piR_020388	1358	1125.67	74.6092	1297.16	134.306	1651.18	131.908	0.283118	0.0562729
54	piR-30652	DQ570540	hsa_piR_000441	849.391	1126.92	171.564	877.988	151.092	543.268	124.069	0.294596	0.0546271
4	piR-35413	DQ597347	hsa_piR_019914	29879.3	23167.6	4899.37	30599	4784.83	35871.2	8664.3	0.296184	0.627035
37	piR-31924	DQ571812	hsa_piR_001311	1435.97	2015.32	752.808	1152.38	282.158	1140.22	251.514	0.301255	0.979149
77	piR-31531	DQ571419	hsa_piR_001101	330.46	427.708	80.6855	328.268	47.5765	235.402	47.9576	0.30638	0.0901239
23	piR-54265	DQ587153	hsa_piR_012681	2376.76	3016.01	502.328	2390.92	339.564	1723.35	262.495	0.320049	0.143033
12	piR-36318	DQ598252	hsa_piR_020541	6955.03	6730.61	723.629	5881.91	403.199	8252.58	1717.42	0.322964	0.215196
99	piR-33686	DQ593574	hsa_piR_017061	164.532	238.417	51.9559	184.352	18.2515	70.8261	22.2923	0.342869	0.0109504
71	piR-43994	DQ575882	hsa_piR_004308	486.077	424.474	92.4915	521.191	35.843	512.567	108.559	0.34609	0.947669
40	piR-33044	DQ592932	hsa_piR_016659	1253.08	1313.38	233.41	1012.13	214.86	1433.74	599.368	0.358428	0.468477
41	piR-60577	DQ594465	hsa_piR_017724	1246.35	1629.5	456.743	1155.19	210.879	954.358	168.245	0.361766	0.575172
11	piR-57942	DQ590830	hsa_piR_015249	8751.45	9040.2	1078.79	7767.75	864.673	9446.39	2129.88	0.372968	0.496297
2	piR-36743	DQ598677	hsa_piR_020829	254862	197753	28563	234143	28598.2	332692	75545.3	0.383177	0.325374
110	piR-34669	DQ596603	hsa_piR_019368	129.864	138.832	8.45669	116.103	23.9967	134.657	29.194	0.386785	0.480247
88	piR-44717	DQ576605	hsa_piR_004801	198.392	338.109	118.662	209.433	85.0241	47.6339	9.78714	0.392943	0.0757531
62	piR-35059	DQ596993	hsa_piR_019676	682.209	912.786	179.698	721.307	123.245	412.534	106.716	0.39437	0.103814
100	piR-49145	DQ581033	hsa_piR_008114	159.332	176.597	31.6681	144.239	21.1369	157.161	43.8661	0.409692	0.789294
48	piR-30456	DQ570344	hsa_piR_000291	1064.32	999.372	85.7957	876.22	119.139	1317.36	272.939	0.415662	0.126419
20	piR-43770	DQ575658	hsa_piR_004152	2620.48	2574.39	316.426	2234.5	262.842	3052.55	689.401	0.422506	0.311336
32	piR-31925	DQ571813	hsa_piR_001312	1688.58	2149.33	744.015	1542.33	362.618	1374.08	304.469	0.475436	0.76763
113	piR-61875	DQ595763	hsa_piR_018747	122.089	149.915	24.1689	126.723	21.426	89.6268	22.9248	0.484538	0.314131
95	piR-36444	DQ598378	hsa_piR_020619	179.463	225.626	31.5291	192.887	38.0866	119.877	26.1687	0.518632	0.143167
49	piR-36170	DQ598104	hsa_piR_020450	1027.3	1325.79	189.937	1118.78	250.295	637.33	150.286	0.520692	0.0330424
30	piR-31104	DQ570992	hsa_piR_000794	1825.61	1979.5	212.129	1764.4	254.854	1732.92	311.433	0.527023	0.931917
85	piR-35446	DQ597380	hsa_piR_019939	264.973	201.019	42.5886	246.736	56.8369	347.164	96.5588	0.530172	0.42411
44	piR-36378	DQ598312	hsa_piR_020582	1171.54	912.39	129.526	1048.33	168.889	1553.9	327.821	0.533328	0.182944
98	piR-36246	DQ598180	hsa_piR_020498	174.058	165.604	31.8801	135.698	36.899	220.873	53.6361	0.549522	0.295405
22	piR-35469	DQ597403	hsa_piR_019951	2522.93	3075.45	873.396	2501	371.744	1992.34	256.938	0.554738	0.273952
70	piR-43996	DQ575884	hsa_piR_004309	490.919	451.93	88.631	517.026	65.5419	503.801	50.8617	0.564245	0.899075
26	piR-33468	DQ593356	hsa_piR_016945	2051.25	2003.61	435.854	2295.55	245.653	1854.59	295.138	0.568832	0.335538
61	piR-30799	DQ570687	hsa_piR_000552	757.118	874.272	127.218	761.399	156.514	635.684	148.381	0.584581	0.610421
120	piR-32679	DQ582567	hsa_piR_009295	99.6816	115.199	32.7102	93.0501	26.2219	90.7955	29.9763	0.605544	0.960849
18	piR-32678	DQ582566	hsa_piR_009294	3016.95	3240.83	401.611	2862.87	619.219	2947.14	856.825	0.61656	0.925211
102	piR-33543	DQ593431	hsa_piR_016984	152.11	163.973	20.7594	151.381	13.2445	140.975	30.8248	0.617087	0.706792
1	piR-33151	DQ593039	hsa_piR_016735	456582	514216	41067.6	484613	43432.4	370917	66377.4	0.628099	0.271897
33	piR-36241	DQ598175	hsa_piR_020496	1632.3	1604.66	272.143	1463.63	125.494	1828.61	501.132	0.645177	0.470397
57	piR-49144	DQ581032	hsa_piR_008113	803.395	957.644	200.944	838.335	154.869	614.208	127.89	0.645399	0.253153
74	piR-60238	DQ594126	hsa_piR_017458	449.641	664.688	127.115	572.678	165.719	111.558	19.1967	0.66627	0.0288811
36	piR-36243	DQ598177	hsa_piR_020497	1497.38	1235.58	170.901	1348.07	197.448	1908.48	363.787	0.673182	0.175916
76	piR-31612	DQ571500	hsa_piR_001152	368.347	423.692	66.8591	478.444	108.389	202.903	37.0357	0.673791	0.0433166
90	piR-33164	DQ593052	hsa_piR_016745	194.598	174.022	21.1149	189.606	31.4525	220.165	46.2258	0.687024	0.617246
42	piR-36712	DQ598646	hsa_piR_020813	1191.4	1694.34	369.862	1489.4	381.52	390.466	62.4421	0.705531	0.0239956
19	piR-61648	DQ595536	hsa_piR_018570	2936.62	3030.57	720.397	3364.55	547.341	2414.74	237.811	0.717543	0.160417
84	piR-36249	DQ598183	hsa_piR_020499	294.063	278.198	34.0027	250.034	69.1555	353.957	63.1807	0.720221	0.31912
27	piR-33650	DQ593538	hsa_piR_017033	2034.38	2533.5	365.816	2323.23	444.553	1246.4	242.028	0.720392	0.0694761
91	piR-34736	DQ596670	hsa_piR_019420	194.58	202.682	34.6342	218.815	30.478	162.245	53.0163	0.731773	0.35391
7	piR-36225	DQ598159	hsa_piR_020485	15566	14460.4	1767.43	13536.8	2063.47	18700.9	3903.18	0.738937	0.344187
116	piR-49645	DQ581533	hsa_piR_008488	108.523	110.819	13.5748	103.401	19.5797	111.348	26.0049	0.760116	0.806571
73	piR-41004	DQ572892	hsa_piR_002158	460.573	603.202	125.186	551.407	110.036	227.109	49.8567	0.760562	0.0405162
45	piR-61919	DQ595807	hsa_piR_018780	1166.55	1563.82	221.133	1452	310.4	483.81	74.0222	0.773516	0.0108794
103	piR-33065	DQ592953	hsa_piR_016677	147.148	171.426	54.7456	148.838	73.3189	121.179	26.6671	0.808601	0.718966
59	piR-49143	DQ581031	hsa_piR_008112	766.896	808.556	162.837	869.761	189.741	622.371	135.348	0.810173	0.378467
55	piR-32939	DQ582827	hsa_piR_009502	825.548	805.878	156.014	856.247	142.771	814.52	221.869	0.815198	0.895004
117	piR-34291	DQ596225	hsa_piR_019102	105.002	110.609	25.5306	103.36	23.175	101.038	31.6258	0.836492	0.963026
105	piR-34604	DQ596538	hsa_piR_019324	142.023	124.684	22.3462	118.917	16.3694	182.468	67.4126	0.838091	0.332154
112	piR-30840	DQ570728	hsa_piR_000586	126.521	145.537	35.4955	154.28	26.7848	79.7448	13.8819	0.846959	0.0246185
43	piR-57660	DQ590548	hsa_piR_015026	1171.9	1173.3	349.893	1082.91	319.559	1259.5	324.929	0.851458	0.733749
29	piR-35550	DQ597484	hsa_piR_020009	2027.49	1889.81	291.031	1947	186.729	2245.65	390.888	0.871016	0.465271
93	piR-33161	DQ593049	hsa_piR_016742	191.358	188.155	34.6724	180.093	34.8736	205.826	37.1312	0.872122	0.503049
56	piR-61645	DQ595533	hsa_piR_018569	814.5	846.188	250.8	792.414	216.878	804.897	185.1	0.873481	0.970085
5	piR-35982	DQ597916	hsa_piR_020326	18883.1	15185	2334.27	15712.3	2702.31	25751.8	4782.69	0.884716	0.109907
8	piR-31068	DQ570956	hsa_piR_000765	11278.3	9015.92	1215.55	9267.41	1640.82	15551.6	3353.58	0.903733	0.135747
94	piR-34221	DQ596155	hsa_piR_019050	184.644	207.237	22.0258	211.477	34.0961	135.218	40.0327	0.918294	0.19651
82	piR-43993	DQ575881	hsa_piR_004307	311.119	294.211	79.3976	285.498	42.587	353.646	46.1597	0.924332	0.418136
6	piR-45030	DQ576918	hsa_piR_005019	18543.2	22617.7	4727.53	23117.3	3601.18	9894.76	2448.26	0.934195	0.0135196
75	piR-30105	DQ569993	hsa_piR_000045	443.863	556.885	101.979	546.385	80.6803	228.32	47.7975	0.93679	0.00684226
50	piR-61298	DQ595186	hsa_piR_018292	928.167	958.867	137.049	938.541	223.677	887.094	250.329	0.939337	0.872969
67	piR-33270	DQ593158	hsa_piR_016828	578.292	595.28	95.3859	604.417	95.7876	535.178	108.084	0.947067	0.662663
115	piR-52404	DQ585292	hsa_piR_011324	113.512	111.413	36.8478	114.611	40.3131	114.513	39.011	0.954134	0.998346
35	piR-36256	DQ598190	hsa_piR_020500	1502.82	1318.02	175.002	1302.38	203.622	1888.05	372.704	0.954397	0.159326
16	piR-62011	DQ595899	hsa_piR_018849	3751.66	3462.66	781.541	3407.06	653.489	4385.25	1186.71	0.957251	0.467275
79	piR-36236	DQ598170	hsa_piR_020492	325.949	412.103	119.011	407.955	170.252	157.789	33.8849	0.984352	0.187567
72	piR-31970	DQ571858	hsa_piR_001346	482.238	593.564	108.823	590.145	147.336	263.006	58.7962	0.985372	0.0477416
64	piR-31638	DQ571526	hsa_piR_001170	602.158	506.739	48.2298	507.99	71.7944	791.744	198.772	0.98866	0.20017
97	piR-36678	DQ598612	hsa_piR_020786	175.763	224.354	77.9948	224.93	100.661	78.0039	12.0672	0.996459	0.190354
